# Supplementary material for: Selecting Stable Metal Oxide Nanoparticle Additives for Hydrocarbon Fuels through a Predictive Thermal Stability Phase Map
Source: ACS Omega. 2026 Jun 30;11(27):40916–31. doi: 10.1021/acsomega.6c05279 (PMC13382718; doi:10.1021/acsomega.6c05279)
Supplement: Supplementary file 1 [file ao6c05279_si_001.csv]

Particle Name	Fuel Name	Temperature (C)	Fuel Density (kg/m3)	Fuel Viscosity (Pa.s)	Particle Diameter (nm)	Settling Velocity (m/s)	Diffusion Coefficient (m2/s)	Peclet Number	Settling Rate (mm/day)
Cerium Oxide	Iso-octane	20	695	0.00051	10	6.88E-10	8.42E-11	8.17E-08	0.059413976
Cerium Oxide	Iso-octane	20	695	0.00051	12	9.90E-10	7.02E-11	1.69E-07	0.085556126
Cerium Oxide	Iso-octane	20	695	0.00051	14	1.35E-09	6.01E-11	3.14E-07	0.116451394
Cerium Oxide	Iso-octane	20	695	0.00051	16	1.76E-09	5.26E-11	5.35E-07	0.15209978
Cerium Oxide	Iso-octane	20	695	0.00051	18	2.23E-09	4.68E-11	8.57E-07	0.192501284
Cerium Oxide	Iso-octane	20	695	0.00051	20	2.75E-09	4.21E-11	1.31E-06	0.237655906
Cerium Oxide	Iso-octane	20	695	0.00051	22	3.33E-09	3.83E-11	1.91E-06	0.287563646
Cerium Oxide	Iso-octane	20	695	0.00051	24	3.96E-09	3.51E-11	2.71E-06	0.342224504
Cerium Oxide	Iso-octane	20	695	0.00051	26	4.65E-09	3.24E-11	3.73E-06	0.401638481
Cerium Oxide	Iso-octane	20	695	0.00051	28	5.39E-09	3.01E-11	5.02E-06	0.465805576
Cerium Oxide	Iso-octane	20	695	0.00051	30	6.19E-09	2.81E-11	6.61E-06	0.534725788
Cerium Oxide	Iso-octane	20	695	0.00051	32	7.04E-09	2.63E-11	8.56E-06	0.608399119
Cerium Oxide	Iso-octane	20	695	0.00051	34	7.95E-09	2.48E-11	1.09E-05	0.686825568
Cerium Oxide	Iso-octane	20	695	0.00051	36	8.91E-09	2.34E-11	1.37E-05	0.770005135
Cerium Oxide	Iso-octane	20	695	0.00051	38	9.93E-09	2.22E-11	1.70E-05	0.85793782
Cerium Oxide	Iso-octane	20	695	0.00051	40	1.10E-08	2.11E-11	2.09E-05	0.950623624
Cerium Oxide	Iso-octane	20	695	0.00051	42	1.21E-08	2.00E-11	2.54E-05	1.048062545
Cerium Oxide	Iso-octane	20	695	0.00051	44	1.33E-08	1.91E-11	3.06E-05	1.150254584
Cerium Oxide	Iso-octane	20	695	0.00051	46	1.46E-08	1.83E-11	3.66E-05	1.257199742
Cerium Oxide	Iso-octane	20	695	0.00051	48	1.58E-08	1.75E-11	4.34E-05	1.368898018
Cerium Oxide	Iso-octane	20	695	0.00051	50	1.72E-08	1.68E-11	5.10E-05	1.485349412
Cerium Oxide	Iso-octane	20	695	0.00051	52	1.86E-08	1.62E-11	5.97E-05	1.606553924
Cerium Oxide	Iso-octane	20	695	0.00051	54	2.01E-08	1.56E-11	6.94E-05	1.732511554
Cerium Oxide	Iso-octane	20	695	0.00051	56	2.16E-08	1.50E-11	8.03E-05	1.863222302
Cerium Oxide	Iso-octane	20	695	0.00051	58	2.31E-08	1.45E-11	9.24E-05	1.998686168
Cerium Oxide	Iso-octane	20	695	0.00051	60	2.48E-08	1.40E-11	0.00010584	2.138903153
Cerium Oxide	Iso-octane	20	695	0.00051	62	2.64E-08	1.36E-11	0.000120673	2.283873256
Cerium Oxide	Iso-octane	20	695	0.00051	64	2.82E-08	1.32E-11	0.000137013	2.433596476
Cerium Oxide	Iso-octane	20	695	0.00051	66	3.00E-08	1.28E-11	0.00015496	2.588072815
Cerium Oxide	Iso-octane	20	695	0.00051	68	3.18E-08	1.24E-11	0.000174614	2.747302272
Cerium Oxide	Iso-octane	20	695	0.00051	70	3.37E-08	1.20E-11	0.000196081	2.911284847
Cerium Oxide	Iso-octane	20	695	0.00051	72	3.56E-08	1.17E-11	0.000219469	3.08002054
Cerium Oxide	Iso-octane	20	695	0.00051	74	3.77E-08	1.14E-11	0.000244889	3.253509352
Cerium Oxide	Iso-octane	20	695	0.00051	76	3.97E-08	1.11E-11	0.000272457	3.431751281
Cerium Oxide	Iso-octane	20	695	0.00051	78	4.18E-08	1.08E-11	0.000302288	3.614746328
Cerium Oxide	Iso-octane	20	695	0.00051	80	4.40E-08	1.05E-11	0.000334505	3.802494494
Cerium Oxide	Iso-octane	20	695	0.00051	82	4.62E-08	1.03E-11	0.000369231	3.994995778
Cerium Oxide	Iso-octane	20	695	0.00051	84	4.85E-08	1.00E-11	0.000406593	4.19225018
Cerium Oxide	Iso-octane	20	695	0.00051	86	5.09E-08	9.79E-12	0.000446721	4.3942577
Cerium Oxide	Iso-octane	20	695	0.00051	88	5.33E-08	9.57E-12	0.000489749	4.601018338
Cerium Oxide	Iso-octane	20	695	0.00051	90	5.57E-08	9.36E-12	0.000535813	4.812532094
Cerium Oxide	Iso-octane	20	695	0.00051	92	5.82E-08	9.15E-12	0.000585052	5.028798968
Cerium Oxide	Iso-octane	20	695	0.00051	94	6.08E-08	8.96E-12	0.000637609	5.249818961
Cerium Oxide	Iso-octane	20	695	0.00051	96	6.34E-08	8.77E-12	0.00069363	5.475592072
Cerium Oxide	Iso-octane	20	695	0.00051	98	6.60E-08	8.59E-12	0.000753264	5.7061183
Cerium Oxide	Iso-octane	20	695	0.00051	100	6.88E-08	8.42E-12	0.000816663	5.941397647
Cerium Oxide	Iso-octane	25	690.92	0.00048	10	7.31E-10	9.10E-11	8.03E-08	0.063167375
Cerium Oxide	Iso-octane	25	690.92	0.00048	12	1.05E-09	7.58E-11	1.67E-07	0.09096102
Cerium Oxide	Iso-octane	25	690.92	0.00048	14	1.43E-09	6.50E-11	3.09E-07	0.123808055
Cerium Oxide	Iso-octane	25	690.92	0.00048	16	1.87E-09	5.69E-11	5.27E-07	0.161708479
Cerium Oxide	Iso-octane	25	690.92	0.00048	18	2.37E-09	5.06E-11	8.43E-07	0.204662294
Cerium Oxide	Iso-octane	25	690.92	0.00048	20	2.92E-09	4.55E-11	1.29E-06	0.252669499
Cerium Oxide	Iso-octane	25	690.92	0.00048	22	3.54E-09	4.14E-11	1.88E-06	0.305730094
Cerium Oxide	Iso-octane	25	690.92	0.00048	24	4.21E-09	3.79E-11	2.67E-06	0.363844079
Cerium Oxide	Iso-octane	25	690.92	0.00048	26	4.94E-09	3.50E-11	3.67E-06	0.427011454
Cerium Oxide	Iso-octane	25	690.92	0.00048	28	5.73E-09	3.25E-11	4.94E-06	0.495232218
Cerium Oxide	Iso-octane	25	690.92	0.00048	30	6.58E-09	3.03E-11	6.51E-06	0.568506373
Cerium Oxide	Iso-octane	25	690.92	0.00048	32	7.49E-09	2.84E-11	8.43E-06	0.646833918
Cerium Oxide	Iso-octane	25	690.92	0.00048	34	8.45E-09	2.68E-11	1.07E-05	0.730214853
Cerium Oxide	Iso-octane	25	690.92	0.00048	36	9.48E-09	2.53E-11	1.35E-05	0.818649177
Cerium Oxide	Iso-octane	25	690.92	0.00048	38	1.06E-08	2.39E-11	1.68E-05	0.912136892
Cerium Oxide	Iso-octane	25	690.92	0.00048	40	1.17E-08	2.27E-11	2.06E-05	1.010677997
Cerium Oxide	Iso-octane	25	690.92	0.00048	42	1.29E-08	2.17E-11	2.50E-05	1.114272491
Cerium Oxide	Iso-octane	25	690.92	0.00048	44	1.42E-08	2.07E-11	3.01E-05	1.222920376
Cerium Oxide	Iso-octane	25	690.92	0.00048	46	1.55E-08	1.98E-11	3.60E-05	1.336621651
Cerium Oxide	Iso-octane	25	690.92	0.00048	48	1.68E-08	1.90E-11	4.27E-05	1.455376315
Cerium Oxide	Iso-octane	25	690.92	0.00048	50	1.83E-08	1.82E-11	5.02E-05	1.57918437
Cerium Oxide	Iso-octane	25	690.92	0.00048	52	1.98E-08	1.75E-11	5.87E-05	1.708045815
Cerium Oxide	Iso-octane	25	690.92	0.00048	54	2.13E-08	1.69E-11	6.83E-05	1.841960649
Cerium Oxide	Iso-octane	25	690.92	0.00048	56	2.29E-08	1.62E-11	7.90E-05	1.980928874
Cerium Oxide	Iso-octane	25	690.92	0.00048	58	2.46E-08	1.57E-11	9.09E-05	2.124950488
Cerium Oxide	Iso-octane	25	690.92	0.00048	60	2.63E-08	1.52E-11	0.000104131	2.274025493
Cerium Oxide	Iso-octane	25	690.92	0.00048	62	2.81E-08	1.47E-11	0.000118724	2.428153887
Cerium Oxide	Iso-octane	25	690.92	0.00048	64	2.99E-08	1.42E-11	0.000134801	2.587335672
Cerium Oxide	Iso-octane	25	690.92	0.00048	66	3.18E-08	1.38E-11	0.000152458	2.751570846
Cerium Oxide	Iso-octane	25	690.92	0.00048	68	3.38E-08	1.34E-11	0.000171794	2.920859411
Cerium Oxide	Iso-octane	25	690.92	0.00048	70	3.58E-08	1.30E-11	0.000192915	3.095201365
Cerium Oxide	Iso-octane	25	690.92	0.00048	72	3.79E-08	1.26E-11	0.000215925	3.27459671
Cerium Oxide	Iso-octane	25	690.92	0.00048	74	4.00E-08	1.23E-11	0.000240935	3.459045444
Cerium Oxide	Iso-octane	25	690.92	0.00048	76	4.22E-08	1.20E-11	0.000268057	3.648547568
Cerium Oxide	Iso-octane	25	690.92	0.00048	78	4.45E-08	1.17E-11	0.000297407	3.843103083
Cerium Oxide	Iso-octane	25	690.92	0.00048	80	4.68E-08	1.14E-11	0.000329104	4.042711987
Cerium Oxide	Iso-octane	25	690.92	0.00048	82	4.92E-08	1.11E-11	0.000363269	4.247374282
Cerium Oxide	Iso-octane	25	690.92	0.00048	84	5.16E-08	1.08E-11	0.000400028	4.457089966
Cerium Oxide	Iso-octane	25	690.92	0.00048	86	5.41E-08	1.06E-11	0.000439508	4.67185904
Cerium Oxide	Iso-octane	25	690.92	0.00048	88	5.66E-08	1.03E-11	0.000481841	4.891681505
Cerium Oxide	Iso-octane	25	690.92	0.00048	90	5.92E-08	1.01E-11	0.000527161	5.116557359
Cerium Oxide	Iso-octane	25	690.92	0.00048	92	6.19E-08	9.89E-12	0.000575605	5.346486603
Cerium Oxide	Iso-octane	25	690.92	0.00048	94	6.46E-08	9.68E-12	0.000627314	5.581469237
Cerium Oxide	Iso-octane	25	690.92	0.00048	96	6.74E-08	9.48E-12	0.00068243	5.821505262
Cerium Oxide	Iso-octane	25	690.92	0.00048	98	7.02E-08	9.28E-12	0.000741101	6.066594676
Cerium Oxide	Iso-octane	25	690.92	0.00048	100	7.31E-08	9.10E-12	0.000803477	6.31673748
Cerium Oxide	Iso-octane	30	686.84	0.00045	10	7.80E-10	9.87E-11	7.91E-08	0.067421226
Cerium Oxide	Iso-octane	30	686.84	0.00045	12	1.12E-09	8.22E-11	1.64E-07	0.097086566
Cerium Oxide	Iso-octane	30	686.84	0.00045	14	1.53E-09	7.05E-11	3.04E-07	0.132145603
Cerium Oxide	Iso-octane	30	686.84	0.00045	16	2.00E-09	6.17E-11	5.18E-07	0.172598339
Cerium Oxide	Iso-octane	30	686.84	0.00045	18	2.53E-09	5.48E-11	8.30E-07	0.218444773
Cerium Oxide	Iso-octane	30	686.84	0.00045	20	3.12E-09	4.93E-11	1.27E-06	0.269684905
Cerium Oxide	Iso-octane	30	686.84	0.00045	22	3.78E-09	4.49E-11	1.85E-06	0.326318735
Cerium Oxide	Iso-octane	30	686.84	0.00045	24	4.49E-09	4.11E-11	2.62E-06	0.388346263
Cerium Oxide	Iso-octane	30	686.84	0.00045	26	5.28E-09	3.80E-11	3.61E-06	0.455767489
Cerium Oxide	Iso-octane	30	686.84	0.00045	28	6.12E-09	3.52E-11	4.86E-06	0.528582414
Cerium Oxide	Iso-octane	30	686.84	0.00045	30	7.02E-09	3.29E-11	6.40E-06	0.606791036
Cerium Oxide	Iso-octane	30	686.84	0.00045	32	7.99E-09	3.08E-11	8.29E-06	0.690393357
Cerium Oxide	Iso-octane	30	686.84	0.00045	34	9.02E-09	2.90E-11	1.06E-05	0.779389375
Cerium Oxide	Iso-octane	30	686.84	0.00045	36	1.01E-08	2.74E-11	1.33E-05	0.873779092
Cerium Oxide	Iso-octane	30	686.84	0.00045	38	1.13E-08	2.60E-11	1.65E-05	0.973562507
Cerium Oxide	Iso-octane	30	686.84	0.00045	40	1.25E-08	2.47E-11	2.02E-05	1.07873962
Cerium Oxide	Iso-octane	30	686.84	0.00045	42	1.38E-08	2.35E-11	2.46E-05	1.189310431
Cerium Oxide	Iso-octane	30	686.84	0.00045	44	1.51E-08	2.24E-11	2.96E-05	1.30527494
Cerium Oxide	Iso-octane	30	686.84	0.00045	46	1.65E-08	2.15E-11	3.54E-05	1.426633147
Cerium Oxide	Iso-octane	30	686.84	0.00045	48	1.80E-08	2.06E-11	4.20E-05	1.553385053
Cerium Oxide	Iso-octane	30	686.84	0.00045	50	1.95E-08	1.97E-11	4.94E-05	1.685530656
Cerium Oxide	Iso-octane	30	686.84	0.00045	52	2.11E-08	1.90E-11	5.78E-05	1.823069958
Cerium Oxide	Iso-octane	30	686.84	0.00045	54	2.28E-08	1.83E-11	6.72E-05	1.966002957
Cerium Oxide	Iso-octane	30	686.84	0.00045	56	2.45E-08	1.76E-11	7.78E-05	2.114329655
Cerium Oxide	Iso-octane	30	686.84	0.00045	58	2.63E-08	1.70E-11	8.95E-05	2.268050051
Cerium Oxide	Iso-octane	30	686.84	0.00045	60	2.81E-08	1.64E-11	0.000102478	2.427164145
Cerium Oxide	Iso-octane	30	686.84	0.00045	62	3.00E-08	1.59E-11	0.00011684	2.591671937
Cerium Oxide	Iso-octane	30	686.84	0.00045	64	3.20E-08	1.54E-11	0.000132662	2.761573427
Cerium Oxide	Iso-octane	30	686.84	0.00045	66	3.40E-08	1.50E-11	0.000150038	2.936868615
Cerium Oxide	Iso-octane	30	686.84	0.00045	68	3.61E-08	1.45E-11	0.000169068	3.117557501
Cerium Oxide	Iso-octane	30	686.84	0.00045	70	3.82E-08	1.41E-11	0.000189853	3.303640086
Cerium Oxide	Iso-octane	30	686.84	0.00045	72	4.05E-08	1.37E-11	0.000212498	3.495116368
Cerium Oxide	Iso-octane	30	686.84	0.00045	74	4.27E-08	1.33E-11	0.000237111	3.691986349
Cerium Oxide	Iso-octane	30	686.84	0.00045	76	4.51E-08	1.30E-11	0.000263803	3.894250028
Cerium Oxide	Iso-octane	30	686.84	0.00045	78	4.75E-08	1.27E-11	0.000292687	4.101907404
Cerium Oxide	Iso-octane	30	686.84	0.00045	80	4.99E-08	1.23E-11	0.000323881	4.314958479
Cerium Oxide	Iso-octane	30	686.84	0.00045	82	5.25E-08	1.20E-11	0.000357504	4.533403252
Cerium Oxide	Iso-octane	30	686.84	0.00045	84	5.51E-08	1.17E-11	0.00039368	4.757241723
Cerium Oxide	Iso-octane	30	686.84	0.00045	86	5.77E-08	1.15E-11	0.000432533	4.986473893
Cerium Oxide	Iso-octane	30	686.84	0.00045	88	6.04E-08	1.12E-11	0.000474194	5.22109976
Cerium Oxide	Iso-octane	30	686.84	0.00045	90	6.32E-08	1.10E-11	0.000518795	5.461119325
Cerium Oxide	Iso-octane	30	686.84	0.00045	92	6.60E-08	1.07E-11	0.00056647	5.706532589
Cerium Oxide	Iso-octane	30	686.84	0.00045	94	6.90E-08	1.05E-11	0.000617358	5.957339551
Cerium Oxide	Iso-octane	30	686.84	0.00045	96	7.19E-08	1.03E-11	0.0006716	6.21354021
Cerium Oxide	Iso-octane	30	686.84	0.00045	98	7.49E-08	1.01E-11	0.00072934	6.475134568
Cerium Oxide	Iso-octane	30	686.84	0.00045	100	7.80E-08	9.87E-12	0.000790725	6.742122624
Cerium Oxide	Iso-octane	35	682.68	0.000425	10	8.27E-10	1.06E-10	7.78E-08	0.071433272
Cerium Oxide	Iso-octane	35	682.68	0.000425	12	1.19E-09	8.85E-11	1.61E-07	0.102863911
Cerium Oxide	Iso-octane	35	682.68	0.000425	14	1.62E-09	7.59E-11	2.99E-07	0.140009212
Cerium Oxide	Iso-octane	35	682.68	0.000425	16	2.12E-09	6.64E-11	5.10E-07	0.182869175
Cerium Oxide	Iso-octane	35	682.68	0.000425	18	2.68E-09	5.90E-11	8.17E-07	0.2314438
Cerium Oxide	Iso-octane	35	682.68	0.000425	20	3.31E-09	5.31E-11	1.25E-06	0.285733086
Cerium Oxide	Iso-octane	35	682.68	0.000425	22	4.00E-09	4.83E-11	1.82E-06	0.345737034
Cerium Oxide	Iso-octane	35	682.68	0.000425	24	4.76E-09	4.43E-11	2.58E-06	0.411455644
Cerium Oxide	Iso-octane	35	682.68	0.000425	26	5.59E-09	4.09E-11	3.56E-06	0.482888916
Cerium Oxide	Iso-octane	35	682.68	0.000425	28	6.48E-09	3.79E-11	4.78E-06	0.560036849
Cerium Oxide	Iso-octane	35	682.68	0.000425	30	7.44E-09	3.54E-11	6.31E-06	0.642899444
Cerium Oxide	Iso-octane	35	682.68	0.000425	32	8.47E-09	3.32E-11	8.16E-06	0.731476701
Cerium Oxide	Iso-octane	35	682.68	0.000425	34	9.56E-09	3.12E-11	1.04E-05	0.825768619
Cerium Oxide	Iso-octane	35	682.68	0.000425	36	1.07E-08	2.95E-11	1.31E-05	0.9257752
Cerium Oxide	Iso-octane	35	682.68	0.000425	38	1.19E-08	2.80E-11	1.62E-05	1.031496441
Cerium Oxide	Iso-octane	35	682.68	0.000425	40	1.32E-08	2.66E-11	1.99E-05	1.142932345
Cerium Oxide	Iso-octane	35	682.68	0.000425	42	1.46E-08	2.53E-11	2.42E-05	1.26008291
Cerium Oxide	Iso-octane	35	682.68	0.000425	44	1.60E-08	2.41E-11	2.92E-05	1.382948138
Cerium Oxide	Iso-octane	35	682.68	0.000425	46	1.75E-08	2.31E-11	3.49E-05	1.511528026
Cerium Oxide	Iso-octane	35	682.68	0.000425	48	1.90E-08	2.21E-11	4.13E-05	1.645822577
Cerium Oxide	Iso-octane	35	682.68	0.000425	50	2.07E-08	2.12E-11	4.86E-05	1.785831789
Cerium Oxide	Iso-octane	35	682.68	0.000425	52	2.24E-08	2.04E-11	5.69E-05	1.931555663
Cerium Oxide	Iso-octane	35	682.68	0.000425	54	2.41E-08	1.97E-11	6.62E-05	2.082994199
Cerium Oxide	Iso-octane	35	682.68	0.000425	56	2.59E-08	1.90E-11	7.66E-05	2.240147396
Cerium Oxide	Iso-octane	35	682.68	0.000425	58	2.78E-08	1.83E-11	8.81E-05	2.403015256
Cerium Oxide	Iso-octane	35	682.68	0.000425	60	2.98E-08	1.77E-11	0.00010088	2.571597776
Cerium Oxide	Iso-octane	35	682.68	0.000425	62	3.18E-08	1.71E-11	0.000115019	2.745894959
Cerium Oxide	Iso-octane	35	682.68	0.000425	64	3.39E-08	1.66E-11	0.000130593	2.925906803
Cerium Oxide	Iso-octane	35	682.68	0.000425	66	3.60E-08	1.61E-11	0.000147699	3.111633309
Cerium Oxide	Iso-octane	35	682.68	0.000425	68	3.82E-08	1.56E-11	0.000166432	3.303074477
Cerium Oxide	Iso-octane	35	682.68	0.000425	70	4.05E-08	1.52E-11	0.000186893	3.500230307
Cerium Oxide	Iso-octane	35	682.68	0.000425	72	4.29E-08	1.48E-11	0.000209185	3.703100798
Cerium Oxide	Iso-octane	35	682.68	0.000425	74	4.53E-08	1.44E-11	0.000233415	3.911685951
Cerium Oxide	Iso-octane	35	682.68	0.000425	76	4.78E-08	1.40E-11	0.00025969	4.125985766
Cerium Oxide	Iso-octane	35	682.68	0.000425	78	5.03E-08	1.36E-11	0.000288124	4.346000242
Cerium Oxide	Iso-octane	35	682.68	0.000425	80	5.29E-08	1.33E-11	0.000318832	4.57172938
Cerium Oxide	Iso-octane	35	682.68	0.000425	82	5.56E-08	1.30E-11	0.00035193	4.80317318
Cerium Oxide	Iso-octane	35	682.68	0.000425	84	5.83E-08	1.26E-11	0.000387542	5.040331642
Cerium Oxide	Iso-octane	35	682.68	0.000425	86	6.11E-08	1.24E-11	0.00042579	5.283204765
Cerium Oxide	Iso-octane	35	682.68	0.000425	88	6.40E-08	1.21E-11	0.000466801	5.53179255
Cerium Oxide	Iso-octane	35	682.68	0.000425	90	6.70E-08	1.18E-11	0.000510707	5.786094997
Cerium Oxide	Iso-octane	35	682.68	0.000425	92	7.00E-08	1.15E-11	0.000557638	6.046112105
Cerium Oxide	Iso-octane	35	682.68	0.000425	94	7.31E-08	1.13E-11	0.000607733	6.311843876
Cerium Oxide	Iso-octane	35	682.68	0.000425	96	7.62E-08	1.11E-11	0.000661129	6.583290308
Cerium Oxide	Iso-octane	35	682.68	0.000425	98	7.94E-08	1.08E-11	0.000717969	6.860451401
Cerium Oxide	Iso-octane	35	682.68	0.000425	100	8.27E-08	1.06E-11	0.000778397	7.143327157
Cerium Oxide	Iso-octane	40	678.52	0.0004	10	8.79E-10	1.15E-10	7.66E-08	0.075946823
Cerium Oxide	Iso-octane	40	678.52	0.0004	12	1.27E-09	9.56E-11	1.59E-07	0.109363424
Cerium Oxide	Iso-octane	40	678.52	0.0004	14	1.72E-09	8.19E-11	2.94E-07	0.148855772
Cerium Oxide	Iso-octane	40	678.52	0.0004	16	2.25E-09	7.17E-11	5.02E-07	0.194423866
Cerium Oxide	Iso-octane	40	678.52	0.0004	18	2.85E-09	6.37E-11	8.05E-07	0.246067705
Cerium Oxide	Iso-octane	40	678.52	0.0004	20	3.52E-09	5.73E-11	1.23E-06	0.30378729
Cerium Oxide	Iso-octane	40	678.52	0.0004	22	4.25E-09	5.21E-11	1.80E-06	0.367582621
Cerium Oxide	Iso-octane	40	678.52	0.0004	24	5.06E-09	4.78E-11	2.54E-06	0.437453698
Cerium Oxide	Iso-octane	40	678.52	0.0004	26	5.94E-09	4.41E-11	3.50E-06	0.513400521
Cerium Oxide	Iso-octane	40	678.52	0.0004	28	6.89E-09	4.10E-11	4.71E-06	0.595423089
Cerium Oxide	Iso-octane	40	678.52	0.0004	30	7.91E-09	3.82E-11	6.21E-06	0.683521403
Cerium Oxide	Iso-octane	40	678.52	0.0004	32	9.00E-09	3.58E-11	8.04E-06	0.777695463
Cerium Oxide	Iso-octane	40	678.52	0.0004	34	1.02E-08	3.37E-11	1.02E-05	0.877945269
Cerium Oxide	Iso-octane	40	678.52	0.0004	36	1.14E-08	3.19E-11	1.29E-05	0.98427082
Cerium Oxide	Iso-octane	40	678.52	0.0004	38	1.27E-08	3.02E-11	1.60E-05	1.096672118
Cerium Oxide	Iso-octane	40	678.52	0.0004	40	1.41E-08	2.87E-11	1.96E-05	1.215149161
Cerium Oxide	Iso-octane	40	678.52	0.0004	42	1.55E-08	2.73E-11	2.39E-05	1.33970195
Cerium Oxide	Iso-octane	40	678.52	0.0004	44	1.70E-08	2.61E-11	2.87E-05	1.470330485
Cerium Oxide	Iso-octane	40	678.52	0.0004	46	1.86E-08	2.49E-11	3.43E-05	1.607034765
Cerium Oxide	Iso-octane	40	678.52	0.0004	48	2.03E-08	2.39E-11	4.07E-05	1.749814792
Cerium Oxide	Iso-octane	40	678.52	0.0004	50	2.20E-08	2.29E-11	4.79E-05	1.898670564
Cerium Oxide	Iso-octane	40	678.52	0.0004	52	2.38E-08	2.21E-11	5.60E-05	2.053602082
Cerium Oxide	Iso-octane	40	678.52	0.0004	54	2.56E-08	2.12E-11	6.52E-05	2.214609346
Cerium Oxide	Iso-octane	40	678.52	0.0004	56	2.76E-08	2.05E-11	7.54E-05	2.381692355
Cerium Oxide	Iso-octane	40	678.52	0.0004	58	2.96E-08	1.98E-11	8.67E-05	2.554851111
Cerium Oxide	Iso-octane	40	678.52	0.0004	60	3.16E-08	1.91E-11	9.93E-05	2.734085612
Cerium Oxide	Iso-octane	40	678.52	0.0004	62	3.38E-08	1.85E-11	0.000113255	2.919395859
Cerium Oxide	Iso-octane	40	678.52	0.0004	64	3.60E-08	1.79E-11	0.000128591	3.110781852
Cerium Oxide	Iso-octane	40	678.52	0.0004	66	3.83E-08	1.74E-11	0.000145434	3.308243591
Cerium Oxide	Iso-octane	40	678.52	0.0004	68	4.06E-08	1.69E-11	0.00016388	3.511781075
Cerium Oxide	Iso-octane	40	678.52	0.0004	70	4.31E-08	1.64E-11	0.000184028	3.721394305
Cerium Oxide	Iso-octane	40	678.52	0.0004	72	4.56E-08	1.59E-11	0.000205978	3.937083282
Cerium Oxide	Iso-octane	40	678.52	0.0004	74	4.81E-08	1.55E-11	0.000229836	4.158848003
Cerium Oxide	Iso-octane	40	678.52	0.0004	76	5.08E-08	1.51E-11	0.000255709	4.386688471
Cerium Oxide	Iso-octane	40	678.52	0.0004	78	5.35E-08	1.47E-11	0.000283707	4.620604685
Cerium Oxide	Iso-octane	40	678.52	0.0004	80	5.63E-08	1.43E-11	0.000313943	4.860596644
Cerium Oxide	Iso-octane	40	678.52	0.0004	82	5.91E-08	1.40E-11	0.000346535	5.106664349
Cerium Oxide	Iso-octane	40	678.52	0.0004	84	6.20E-08	1.37E-11	0.0003816	5.3588078
Cerium Oxide	Iso-octane	40	678.52	0.0004	86	6.50E-08	1.33E-11	0.000419262	5.617026997
Cerium Oxide	Iso-octane	40	678.52	0.0004	88	6.81E-08	1.30E-11	0.000459644	5.881321939
Cerium Oxide	Iso-octane	40	678.52	0.0004	90	7.12E-08	1.27E-11	0.000502876	6.151692627
Cerium Oxide	Iso-octane	40	678.52	0.0004	92	7.44E-08	1.25E-11	0.000549089	6.428139061
Cerium Oxide	Iso-octane	40	678.52	0.0004	94	7.77E-08	1.22E-11	0.000598415	6.710661241
Cerium Oxide	Iso-octane	40	678.52	0.0004	96	8.10E-08	1.19E-11	0.000650993	6.999259167
Cerium Oxide	Iso-octane	40	678.52	0.0004	98	8.44E-08	1.17E-11	0.000706961	7.293932839
Cerium Oxide	Iso-octane	40	678.52	0.0004	100	8.79E-08	1.15E-11	0.000766463	7.594682256
Cerium Oxide	Iso-octane	45	674.28	0.00038	10	9.26E-10	1.23E-10	7.55E-08	0.079996564
Cerium Oxide	Iso-octane	45	674.28	0.00038	12	1.33E-09	1.02E-10	1.57E-07	0.115195052
Cerium Oxide	Iso-octane	45	674.28	0.00038	14	1.81E-09	8.76E-11	2.90E-07	0.156793266
Cerium Oxide	Iso-octane	45	674.28	0.00038	16	2.37E-09	7.67E-11	4.95E-07	0.204791204
Cerium Oxide	Iso-octane	45	674.28	0.00038	18	3.00E-09	6.81E-11	7.92E-07	0.259188867
Cerium Oxide	Iso-octane	45	674.28	0.00038	20	3.70E-09	6.13E-11	1.21E-06	0.319986256
Cerium Oxide	Iso-octane	45	674.28	0.00038	22	4.48E-09	5.57E-11	1.77E-06	0.38718337
Cerium Oxide	Iso-octane	45	674.28	0.00038	24	5.33E-09	5.11E-11	2.50E-06	0.460780209
Cerium Oxide	Iso-octane	45	674.28	0.00038	26	6.26E-09	4.72E-11	3.45E-06	0.540776773
Cerium Oxide	Iso-octane	45	674.28	0.00038	28	7.26E-09	4.38E-11	4.64E-06	0.627173062
Cerium Oxide	Iso-octane	45	674.28	0.00038	30	8.33E-09	4.09E-11	6.11E-06	0.719969076
Cerium Oxide	Iso-octane	45	674.28	0.00038	32	9.48E-09	3.83E-11	7.92E-06	0.819164816
Cerium Oxide	Iso-octane	45	674.28	0.00038	34	1.07E-08	3.61E-11	1.01E-05	0.92476028
Cerium Oxide	Iso-octane	45	674.28	0.00038	36	1.20E-08	3.41E-11	1.27E-05	1.03675547
Cerium Oxide	Iso-octane	45	674.28	0.00038	38	1.34E-08	3.23E-11	1.57E-05	1.155150385
Cerium Oxide	Iso-octane	45	674.28	0.00038	40	1.48E-08	3.07E-11	1.93E-05	1.279945025
Cerium Oxide	Iso-octane	45	674.28	0.00038	42	1.63E-08	2.92E-11	2.35E-05	1.41113939
Cerium Oxide	Iso-octane	45	674.28	0.00038	44	1.79E-08	2.79E-11	2.83E-05	1.54873348
Cerium Oxide	Iso-octane	45	674.28	0.00038	46	1.96E-08	2.67E-11	3.38E-05	1.692727295
Cerium Oxide	Iso-octane	45	674.28	0.00038	48	2.13E-08	2.56E-11	4.01E-05	1.843120836
Cerium Oxide	Iso-octane	45	674.28	0.00038	50	2.31E-08	2.45E-11	4.72E-05	1.999914101
Cerium Oxide	Iso-octane	45	674.28	0.00038	52	2.50E-08	2.36E-11	5.52E-05	2.163107092
Cerium Oxide	Iso-octane	45	674.28	0.00038	54	2.70E-08	2.27E-11	6.42E-05	2.332699807
Cerium Oxide	Iso-octane	45	674.28	0.00038	56	2.90E-08	2.19E-11	7.42E-05	2.508692248
Cerium Oxide	Iso-octane	45	674.28	0.00038	58	3.11E-08	2.11E-11	8.54E-05	2.691084414
Cerium Oxide	Iso-octane	45	674.28	0.00038	60	3.33E-08	2.04E-11	9.78E-05	2.879876306
Cerium Oxide	Iso-octane	45	674.28	0.00038	62	3.56E-08	1.98E-11	0.000111549	3.075067922
Cerium Oxide	Iso-octane	45	674.28	0.00038	64	3.79E-08	1.92E-11	0.000126653	3.276659263
Cerium Oxide	Iso-octane	45	674.28	0.00038	66	4.03E-08	1.86E-11	0.000143243	3.48465033
Cerium Oxide	Iso-octane	45	674.28	0.00038	68	4.28E-08	1.80E-11	0.000161411	3.699041121
Cerium Oxide	Iso-octane	45	674.28	0.00038	70	4.54E-08	1.75E-11	0.000181255	3.919831638
Cerium Oxide	Iso-octane	45	674.28	0.00038	72	4.80E-08	1.70E-11	0.000202874	4.14702188
Cerium Oxide	Iso-octane	45	674.28	0.00038	74	5.07E-08	1.66E-11	0.000226373	4.380611847
Cerium Oxide	Iso-octane	45	674.28	0.00038	76	5.35E-08	1.61E-11	0.000251856	4.620601539
Cerium Oxide	Iso-octane	45	674.28	0.00038	78	5.63E-08	1.57E-11	0.000279432	4.866990956
Cerium Oxide	Iso-octane	45	674.28	0.00038	80	5.93E-08	1.53E-11	0.000309213	5.119780099
Cerium Oxide	Iso-octane	45	674.28	0.00038	82	6.23E-08	1.50E-11	0.000341313	5.378968966
Cerium Oxide	Iso-octane	45	674.28	0.00038	84	6.53E-08	1.46E-11	0.00037585	5.644557559
Cerium Oxide	Iso-octane	45	674.28	0.00038	86	6.85E-08	1.43E-11	0.000412944	5.916545877
Cerium Oxide	Iso-octane	45	674.28	0.00038	88	7.17E-08	1.39E-11	0.000452718	6.194933919
Cerium Oxide	Iso-octane	45	674.28	0.00038	90	7.50E-08	1.36E-11	0.000495299	6.479721687
Cerium Oxide	Iso-octane	45	674.28	0.00038	92	7.84E-08	1.33E-11	0.000540815	6.770909181
Cerium Oxide	Iso-octane	45	674.28	0.00038	94	8.18E-08	1.30E-11	0.000589398	7.068496399
Cerium Oxide	Iso-octane	45	674.28	0.00038	96	8.53E-08	1.28E-11	0.000641183	7.372483342
Cerium Oxide	Iso-octane	45	674.28	0.00038	98	8.89E-08	1.25E-11	0.000696308	7.682870011
Cerium Oxide	Iso-octane	45	674.28	0.00038	100	9.26E-08	1.23E-11	0.000754913	7.999656404
Cerium Oxide	Iso-octane	50	670.04	0.00036	10	9.78E-10	1.31E-10	7.44E-08	0.084496277
Cerium Oxide	Iso-octane	50	670.04	0.00036	12	1.41E-09	1.10E-10	1.54E-07	0.121674639
Cerium Oxide	Iso-octane	50	670.04	0.00036	14	1.92E-09	9.39E-11	2.86E-07	0.165612703
Cerium Oxide	Iso-octane	50	670.04	0.00036	16	2.50E-09	8.22E-11	4.87E-07	0.216310469
Cerium Oxide	Iso-octane	50	670.04	0.00036	18	3.17E-09	7.31E-11	7.81E-07	0.273767937
Cerium Oxide	Iso-octane	50	670.04	0.00036	20	3.91E-09	6.57E-11	1.19E-06	0.337985107
Cerium Oxide	Iso-octane	50	670.04	0.00036	22	4.73E-09	5.98E-11	1.74E-06	0.40896198
Cerium Oxide	Iso-octane	50	670.04	0.00036	24	5.63E-09	5.48E-11	2.47E-06	0.486698554
Cerium Oxide	Iso-octane	50	670.04	0.00036	26	6.61E-09	5.06E-11	3.40E-06	0.571194831
Cerium Oxide	Iso-octane	50	670.04	0.00036	28	7.67E-09	4.70E-11	4.57E-06	0.66245081
Cerium Oxide	Iso-octane	50	670.04	0.00036	30	8.80E-09	4.38E-11	6.02E-06	0.760466491
Cerium Oxide	Iso-octane	50	670.04	0.00036	32	1.00E-08	4.11E-11	7.80E-06	0.865241874
Cerium Oxide	Iso-octane	50	670.04	0.00036	34	1.13E-08	3.87E-11	9.94E-06	0.97677696
Cerium Oxide	Iso-octane	50	670.04	0.00036	36	1.27E-08	3.65E-11	1.25E-05	1.095071747
Cerium Oxide	Iso-octane	50	670.04	0.00036	38	1.41E-08	3.46E-11	1.55E-05	1.220126237
Cerium Oxide	Iso-octane	50	670.04	0.00036	40	1.56E-08	3.29E-11	1.90E-05	1.351940429
Cerium Oxide	Iso-octane	50	670.04	0.00036	42	1.73E-08	3.13E-11	2.31E-05	1.490514323
Cerium Oxide	Iso-octane	50	670.04	0.00036	44	1.89E-08	2.99E-11	2.79E-05	1.635847919
Cerium Oxide	Iso-octane	50	670.04	0.00036	46	2.07E-08	2.86E-11	3.33E-05	1.787941217
Cerium Oxide	Iso-octane	50	670.04	0.00036	48	2.25E-08	2.74E-11	3.95E-05	1.946794217
Cerium Oxide	Iso-octane	50	670.04	0.00036	50	2.44E-08	2.63E-11	4.65E-05	2.11240692
Cerium Oxide	Iso-octane	50	670.04	0.00036	52	2.64E-08	2.53E-11	5.44E-05	2.284779325
Cerium Oxide	Iso-octane	50	670.04	0.00036	54	2.85E-08	2.44E-11	6.32E-05	2.463911431
Cerium Oxide	Iso-octane	50	670.04	0.00036	56	3.07E-08	2.35E-11	7.31E-05	2.64980324
Cerium Oxide	Iso-octane	50	670.04	0.00036	58	3.29E-08	2.27E-11	8.42E-05	2.842454752
Cerium Oxide	Iso-octane	50	670.04	0.00036	60	3.52E-08	2.19E-11	9.64E-05	3.041865965
Cerium Oxide	Iso-octane	50	670.04	0.00036	62	3.76E-08	2.12E-11	0.000109895	3.24803688
Cerium Oxide	Iso-octane	50	670.04	0.00036	64	4.01E-08	2.05E-11	0.000124776	3.460967498
Cerium Oxide	Iso-octane	50	670.04	0.00036	66	4.26E-08	1.99E-11	0.000141119	3.680657817
Cerium Oxide	Iso-octane	50	670.04	0.00036	68	4.52E-08	1.93E-11	0.000159018	3.907107839
Cerium Oxide	Iso-octane	50	670.04	0.00036	70	4.79E-08	1.88E-11	0.000178567	4.140317563
Cerium Oxide	Iso-octane	50	670.04	0.00036	72	5.07E-08	1.83E-11	0.000199866	4.380286989
Cerium Oxide	Iso-octane	50	670.04	0.00036	74	5.36E-08	1.78E-11	0.000223016	4.627016118
Cerium Oxide	Iso-octane	50	670.04	0.00036	76	5.65E-08	1.73E-11	0.000248121	4.880504948
Cerium Oxide	Iso-octane	50	670.04	0.00036	78	5.95E-08	1.69E-11	0.000275289	5.140753481
Cerium Oxide	Iso-octane	50	670.04	0.00036	80	6.26E-08	1.64E-11	0.000304628	5.407761715
Cerium Oxide	Iso-octane	50	670.04	0.00036	82	6.58E-08	1.60E-11	0.000336252	5.681529652
Cerium Oxide	Iso-octane	50	670.04	0.00036	84	6.90E-08	1.57E-11	0.000370277	5.962057291
Cerium Oxide	Iso-octane	50	670.04	0.00036	86	7.23E-08	1.53E-11	0.000406821	6.249344632
Cerium Oxide	Iso-octane	50	670.04	0.00036	88	7.57E-08	1.49E-11	0.000446006	6.543391675
Cerium Oxide	Iso-octane	50	670.04	0.00036	90	7.92E-08	1.46E-11	0.000487955	6.844198421
Cerium Oxide	Iso-octane	50	670.04	0.00036	92	8.28E-08	1.43E-11	0.000532796	7.151764868
Cerium Oxide	Iso-octane	50	670.04	0.00036	94	8.64E-08	1.40E-11	0.000580659	7.466091018
Cerium Oxide	Iso-octane	50	670.04	0.00036	96	9.01E-08	1.37E-11	0.000631677	7.78717687
Cerium Oxide	Iso-octane	50	670.04	0.00036	98	9.39E-08	1.34E-11	0.000685985	8.115022424
Cerium Oxide	Iso-octane	50	670.04	0.00036	100	9.78E-08	1.31E-11	0.000743721	8.44962768
Cerium Oxide	Iso-octane	55	665.705	0.00034	10	1.04E-09	1.41E-10	7.33E-08	0.089526683
Cerium Oxide	Iso-octane	55	665.705	0.00034	12	1.49E-09	1.18E-10	1.52E-07	0.128918424
Cerium Oxide	Iso-octane	55	665.705	0.00034	14	2.03E-09	1.01E-10	2.82E-07	0.175472299
Cerium Oxide	Iso-octane	55	665.705	0.00034	16	2.65E-09	8.84E-11	4.80E-07	0.229188309
Cerium Oxide	Iso-octane	55	665.705	0.00034	18	3.36E-09	7.85E-11	7.69E-07	0.290066454
Cerium Oxide	Iso-octane	55	665.705	0.00034	20	4.14E-09	7.07E-11	1.17E-06	0.358106733
Cerium Oxide	Iso-octane	55	665.705	0.00034	22	5.02E-09	6.43E-11	1.72E-06	0.433309147
Cerium Oxide	Iso-octane	55	665.705	0.00034	24	5.97E-09	5.89E-11	2.43E-06	0.515673695
Cerium Oxide	Iso-octane	55	665.705	0.00034	26	7.00E-09	5.44E-11	3.35E-06	0.605200379
Cerium Oxide	Iso-octane	55	665.705	0.00034	28	8.12E-09	5.05E-11	4.50E-06	0.701889196
Cerium Oxide	Iso-octane	55	665.705	0.00034	30	9.33E-09	4.71E-11	5.94E-06	0.805740149
Cerium Oxide	Iso-octane	55	665.705	0.00034	32	1.06E-08	4.42E-11	7.68E-06	0.916753236
Cerium Oxide	Iso-octane	55	665.705	0.00034	34	1.20E-08	4.16E-11	9.79E-06	1.034928458
Cerium Oxide	Iso-octane	55	665.705	0.00034	36	1.34E-08	3.93E-11	1.23E-05	1.160265815
Cerium Oxide	Iso-octane	55	665.705	0.00034	38	1.50E-08	3.72E-11	1.53E-05	1.292765306
Cerium Oxide	Iso-octane	55	665.705	0.00034	40	1.66E-08	3.53E-11	1.88E-05	1.432426932
Cerium Oxide	Iso-octane	55	665.705	0.00034	42	1.83E-08	3.37E-11	2.28E-05	1.579250692
Cerium Oxide	Iso-octane	55	665.705	0.00034	44	2.01E-08	3.21E-11	2.75E-05	1.733236587
Cerium Oxide	Iso-octane	55	665.705	0.00034	46	2.19E-08	3.07E-11	3.28E-05	1.894384617
Cerium Oxide	Iso-octane	55	665.705	0.00034	48	2.39E-08	2.95E-11	3.89E-05	2.062694781
Cerium Oxide	Iso-octane	55	665.705	0.00034	50	2.59E-08	2.83E-11	4.58E-05	2.238167081
Cerium Oxide	Iso-octane	55	665.705	0.00034	52	2.80E-08	2.72E-11	5.36E-05	2.420801514
Cerium Oxide	Iso-octane	55	665.705	0.00034	54	3.02E-08	2.62E-11	6.23E-05	2.610598083
Cerium Oxide	Iso-octane	55	665.705	0.00034	56	3.25E-08	2.52E-11	7.21E-05	2.807556786
Cerium Oxide	Iso-octane	55	665.705	0.00034	58	3.49E-08	2.44E-11	8.29E-05	3.011677624
Cerium Oxide	Iso-octane	55	665.705	0.00034	60	3.73E-08	2.36E-11	9.50E-05	3.222960596
Cerium Oxide	Iso-octane	55	665.705	0.00034	62	3.98E-08	2.28E-11	0.000108293	3.441405703
Cerium Oxide	Iso-octane	55	665.705	0.00034	64	4.24E-08	2.21E-11	0.000122957	3.667012945
Cerium Oxide	Iso-octane	55	665.705	0.00034	66	4.51E-08	2.14E-11	0.000139062	3.899782321
Cerium Oxide	Iso-octane	55	665.705	0.00034	68	4.79E-08	2.08E-11	0.0001567	4.139713832
Cerium Oxide	Iso-octane	55	665.705	0.00034	70	5.08E-08	2.02E-11	0.000175965	4.386807478
Cerium Oxide	Iso-octane	55	665.705	0.00034	72	5.37E-08	1.96E-11	0.000196953	4.641063258
Cerium Oxide	Iso-octane	55	665.705	0.00034	74	5.67E-08	1.91E-11	0.000219766	4.902481173
Cerium Oxide	Iso-octane	55	665.705	0.00034	76	5.99E-08	1.86E-11	0.000244505	5.171061223
Cerium Oxide	Iso-octane	55	665.705	0.00034	78	6.30E-08	1.81E-11	0.000271276	5.446803407
Cerium Oxide	Iso-octane	55	665.705	0.00034	80	6.63E-08	1.77E-11	0.000300188	5.729707726
Cerium Oxide	Iso-octane	55	665.705	0.00034	82	6.97E-08	1.72E-11	0.000331351	6.01977418
Cerium Oxide	Iso-octane	55	665.705	0.00034	84	7.31E-08	1.68E-11	0.00036488	6.317002768
Cerium Oxide	Iso-octane	55	665.705	0.00034	86	7.66E-08	1.64E-11	0.000400892	6.621393491
Cerium Oxide	Iso-octane	55	665.705	0.00034	88	8.02E-08	1.61E-11	0.000439505	6.932946349
Cerium Oxide	Iso-octane	55	665.705	0.00034	90	8.39E-08	1.57E-11	0.000480843	7.251661341
Cerium Oxide	Iso-octane	55	665.705	0.00034	92	8.77E-08	1.54E-11	0.00052503	7.577538468
Cerium Oxide	Iso-octane	55	665.705	0.00034	94	9.16E-08	1.50E-11	0.000572196	7.91057773
Cerium Oxide	Iso-octane	55	665.705	0.00034	96	9.55E-08	1.47E-11	0.000622469	8.250779126
Cerium Oxide	Iso-octane	55	665.705	0.00034	98	9.95E-08	1.44E-11	0.000675986	8.598142657
Cerium Oxide	Iso-octane	55	665.705	0.00034	100	1.04E-07	1.41E-11	0.00073288	8.952668322
Cerium Oxide	Iso-octane	60	661.37	0.00032	10	1.10E-09	1.53E-10	7.22E-08	0.09518589
Cerium Oxide	Iso-octane	60	661.37	0.00032	12	1.59E-09	1.27E-10	1.50E-07	0.137067682
Cerium Oxide	Iso-octane	60	661.37	0.00032	14	2.16E-09	1.09E-10	2.78E-07	0.186564345
Cerium Oxide	Iso-octane	60	661.37	0.00032	16	2.82E-09	9.53E-11	4.73E-07	0.24367588
Cerium Oxide	Iso-octane	60	661.37	0.00032	18	3.57E-09	8.47E-11	7.58E-07	0.308402285
Cerium Oxide	Iso-octane	60	661.37	0.00032	20	4.41E-09	7.63E-11	1.16E-06	0.380743562
Cerium Oxide	Iso-octane	60	661.37	0.00032	22	5.33E-09	6.93E-11	1.69E-06	0.46069971
Cerium Oxide	Iso-octane	60	661.37	0.00032	24	6.35E-09	6.35E-11	2.40E-06	0.548270729
Cerium Oxide	Iso-octane	60	661.37	0.00032	26	7.45E-09	5.87E-11	3.30E-06	0.643456619
Cerium Oxide	Iso-octane	60	661.37	0.00032	28	8.64E-09	5.45E-11	4.44E-06	0.746257381
Cerium Oxide	Iso-octane	60	661.37	0.00032	30	9.92E-09	5.08E-11	5.85E-06	0.856673014
Cerium Oxide	Iso-octane	60	661.37	0.00032	32	1.13E-08	4.77E-11	7.57E-06	0.974703518
Cerium Oxide	Iso-octane	60	661.37	0.00032	34	1.27E-08	4.49E-11	9.65E-06	1.100348894
Cerium Oxide	Iso-octane	60	661.37	0.00032	36	1.43E-08	4.24E-11	1.21E-05	1.23360914
Cerium Oxide	Iso-octane	60	661.37	0.00032	38	1.59E-08	4.01E-11	1.51E-05	1.374484258
Cerium Oxide	Iso-octane	60	661.37	0.00032	40	1.76E-08	3.81E-11	1.85E-05	1.522974247
Cerium Oxide	Iso-octane	60	661.37	0.00032	42	1.94E-08	3.63E-11	2.25E-05	1.679079108
Cerium Oxide	Iso-octane	60	661.37	0.00032	44	2.13E-08	3.47E-11	2.71E-05	1.842798839
Cerium Oxide	Iso-octane	60	661.37	0.00032	46	2.33E-08	3.32E-11	3.23E-05	2.014133442
Cerium Oxide	Iso-octane	60	661.37	0.00032	48	2.54E-08	3.18E-11	3.83E-05	2.193082916
Cerium Oxide	Iso-octane	60	661.37	0.00032	50	2.75E-08	3.05E-11	4.51E-05	2.379647261
Cerium Oxide	Iso-octane	60	661.37	0.00032	52	2.98E-08	2.93E-11	5.28E-05	2.573826478
Cerium Oxide	Iso-octane	60	661.37	0.00032	54	3.21E-08	2.82E-11	6.14E-05	2.775620566
Cerium Oxide	Iso-octane	60	661.37	0.00032	56	3.45E-08	2.72E-11	7.10E-05	2.985029525
Cerium Oxide	Iso-octane	60	661.37	0.00032	58	3.71E-08	2.63E-11	8.17E-05	3.202053355
Cerium Oxide	Iso-octane	60	661.37	0.00032	60	3.97E-08	2.54E-11	9.36E-05	3.426692056
Cerium Oxide	Iso-octane	60	661.37	0.00032	62	4.23E-08	2.46E-11	0.000106739	3.658945629
Cerium Oxide	Iso-octane	60	661.37	0.00032	64	4.51E-08	2.38E-11	0.000121193	3.898814073
Cerium Oxide	Iso-octane	60	661.37	0.00032	66	4.80E-08	2.31E-11	0.000137067	4.146297388
Cerium Oxide	Iso-octane	60	661.37	0.00032	68	5.09E-08	2.24E-11	0.000154452	4.401395574
Cerium Oxide	Iso-octane	60	661.37	0.00032	70	5.40E-08	2.18E-11	0.00017344	4.664108632
Cerium Oxide	Iso-octane	60	661.37	0.00032	72	5.71E-08	2.12E-11	0.000194127	4.934436561
Cerium Oxide	Iso-octane	60	661.37	0.00032	74	6.03E-08	2.06E-11	0.000216613	5.212379361
Cerium Oxide	Iso-octane	60	661.37	0.00032	76	6.36E-08	2.01E-11	0.000240997	5.497937032
Cerium Oxide	Iso-octane	60	661.37	0.00032	78	6.70E-08	1.96E-11	0.000267384	5.791109575
Cerium Oxide	Iso-octane	60	661.37	0.00032	80	7.05E-08	1.91E-11	0.000295881	6.091896989
Cerium Oxide	Iso-octane	60	661.37	0.00032	82	7.41E-08	1.86E-11	0.000326597	6.400299274
Cerium Oxide	Iso-octane	60	661.37	0.00032	84	7.77E-08	1.82E-11	0.000359645	6.71631643
Cerium Oxide	Iso-octane	60	661.37	0.00032	86	8.15E-08	1.77E-11	0.00039514	7.039948458
Cerium Oxide	Iso-octane	60	661.37	0.00032	88	8.53E-08	1.73E-11	0.000433199	7.371195356
Cerium Oxide	Iso-octane	60	661.37	0.00032	90	8.92E-08	1.69E-11	0.000473944	7.710057126
Cerium Oxide	Iso-octane	60	661.37	0.00032	92	9.32E-08	1.66E-11	0.000517497	8.056533768
Cerium Oxide	Iso-octane	60	661.37	0.00032	94	9.73E-08	1.62E-11	0.000563986	8.41062528
Cerium Oxide	Iso-octane	60	661.37	0.00032	96	1.02E-07	1.59E-11	0.000613538	8.772331664
Cerium Oxide	Iso-octane	60	661.37	0.00032	98	1.06E-07	1.56E-11	0.000666287	9.141652919
Cerium Oxide	Iso-octane	60	661.37	0.00032	100	1.10E-07	1.53E-11	0.000722365	9.518589045
Cerium Oxide	Iso-octane	65	656.945	0.000305	10	1.16E-09	1.62E-10	7.12E-08	0.09993548
Cerium Oxide	Iso-octane	65	656.945	0.000305	12	1.67E-09	1.35E-10	1.48E-07	0.143907091
Cerium Oxide	Iso-octane	65	656.945	0.000305	14	2.27E-09	1.16E-10	2.74E-07	0.195873541
Cerium Oxide	Iso-octane	65	656.945	0.000305	16	2.96E-09	1.02E-10	4.67E-07	0.255834829
Cerium Oxide	Iso-octane	65	656.945	0.000305	18	3.75E-09	9.02E-11	7.48E-07	0.323790955
Cerium Oxide	Iso-octane	65	656.945	0.000305	20	4.63E-09	8.12E-11	1.14E-06	0.39974192
Cerium Oxide	Iso-octane	65	656.945	0.000305	22	5.60E-09	7.38E-11	1.67E-06	0.483687723
Cerium Oxide	Iso-octane	65	656.945	0.000305	24	6.66E-09	6.77E-11	2.36E-06	0.575628364
Cerium Oxide	Iso-octane	65	656.945	0.000305	26	7.82E-09	6.25E-11	3.25E-06	0.675563844
Cerium Oxide	Iso-octane	65	656.945	0.000305	28	9.07E-09	5.80E-11	4.38E-06	0.783494163
Cerium Oxide	Iso-octane	65	656.945	0.000305	30	1.04E-08	5.41E-11	5.77E-06	0.89941932
Cerium Oxide	Iso-octane	65	656.945	0.000305	32	1.18E-08	5.08E-11	7.47E-06	1.023339315
Cerium Oxide	Iso-octane	65	656.945	0.000305	34	1.34E-08	4.78E-11	9.52E-06	1.155254148
Cerium Oxide	Iso-octane	65	656.945	0.000305	36	1.50E-08	4.51E-11	1.20E-05	1.29516382
Cerium Oxide	Iso-octane	65	656.945	0.000305	38	1.67E-08	4.27E-11	1.48E-05	1.44306833
Cerium Oxide	Iso-octane	65	656.945	0.000305	40	1.85E-08	4.06E-11	1.82E-05	1.598967679
Cerium Oxide	Iso-octane	65	656.945	0.000305	42	2.04E-08	3.87E-11	2.22E-05	1.762861866
Cerium Oxide	Iso-octane	65	656.945	0.000305	44	2.24E-08	3.69E-11	2.67E-05	1.934750892
Cerium Oxide	Iso-octane	65	656.945	0.000305	46	2.45E-08	3.53E-11	3.19E-05	2.114634756
Cerium Oxide	Iso-octane	65	656.945	0.000305	48	2.66E-08	3.38E-11	3.78E-05	2.302513458
Cerium Oxide	Iso-octane	65	656.945	0.000305	50	2.89E-08	3.25E-11	4.45E-05	2.498386999
Cerium Oxide	Iso-octane	65	656.945	0.000305	52	3.13E-08	3.12E-11	5.21E-05	2.702255378
Cerium Oxide	Iso-octane	65	656.945	0.000305	54	3.37E-08	3.01E-11	6.06E-05	2.914118595
Cerium Oxide	Iso-octane	65	656.945	0.000305	56	3.63E-08	2.90E-11	7.00E-05	3.133976651
Cerium Oxide	Iso-octane	65	656.945	0.000305	58	3.89E-08	2.80E-11	8.06E-05	3.361829545
Cerium Oxide	Iso-octane	65	656.945	0.000305	60	4.16E-08	2.71E-11	9.23E-05	3.597677278
Cerium Oxide	Iso-octane	65	656.945	0.000305	62	4.45E-08	2.62E-11	0.000105233	3.841519849
Cerium Oxide	Iso-octane	65	656.945	0.000305	64	4.74E-08	2.54E-11	0.000119482	4.093357259
Cerium Oxide	Iso-octane	65	656.945	0.000305	66	5.04E-08	2.46E-11	0.000135133	4.353189507
Cerium Oxide	Iso-octane	65	656.945	0.000305	68	5.35E-08	2.39E-11	0.000152272	4.621016593
Cerium Oxide	Iso-octane	65	656.945	0.000305	70	5.67E-08	2.32E-11	0.000170992	4.896838517
Cerium Oxide	Iso-octane	65	656.945	0.000305	72	6.00E-08	2.26E-11	0.000191388	5.18065528
Cerium Oxide	Iso-octane	65	656.945	0.000305	74	6.33E-08	2.19E-11	0.000213556	5.472466882
Cerium Oxide	Iso-octane	65	656.945	0.000305	76	6.68E-08	2.14E-11	0.000237596	5.772273322
Cerium Oxide	Iso-octane	65	656.945	0.000305	78	7.04E-08	2.08E-11	0.00026361	6.0800746
Cerium Oxide	Iso-octane	65	656.945	0.000305	80	7.40E-08	2.03E-11	0.000291705	6.395870717
Cerium Oxide	Iso-octane	65	656.945	0.000305	82	7.78E-08	1.98E-11	0.000321988	6.719661672
Cerium Oxide	Iso-octane	65	656.945	0.000305	84	8.16E-08	1.93E-11	0.00035457	7.051447465
Cerium Oxide	Iso-octane	65	656.945	0.000305	86	8.55E-08	1.89E-11	0.000389563	7.391228097
Cerium Oxide	Iso-octane	65	656.945	0.000305	88	8.96E-08	1.85E-11	0.000427086	7.739003567
Cerium Oxide	Iso-octane	65	656.945	0.000305	90	9.37E-08	1.80E-11	0.000467255	8.094773876
Cerium Oxide	Iso-octane	65	656.945	0.000305	92	9.79E-08	1.77E-11	0.000510194	8.458539023
Cerium Oxide	Iso-octane	65	656.945	0.000305	94	1.02E-07	1.73E-11	0.000556027	8.830299008
Cerium Oxide	Iso-octane	65	656.945	0.000305	96	1.07E-07	1.69E-11	0.00060488	9.210053832
Cerium Oxide	Iso-octane	65	656.945	0.000305	98	1.11E-07	1.66E-11	0.000656884	9.597803494
Cerium Oxide	Iso-octane	65	656.945	0.000305	100	1.16E-07	1.62E-11	0.000712171	9.993547995
Cerium Oxide	Iso-octane	70	652.52	0.00029	10	1.22E-09	1.73E-10	7.02E-08	0.105176406
Cerium Oxide	Iso-octane	70	652.52	0.00029	12	1.75E-09	1.44E-10	1.46E-07	0.151454025
Cerium Oxide	Iso-octane	70	652.52	0.00029	14	2.39E-09	1.24E-10	2.70E-07	0.206145756
Cerium Oxide	Iso-octane	70	652.52	0.00029	16	3.12E-09	1.08E-10	4.60E-07	0.2692516
Cerium Oxide	Iso-octane	70	652.52	0.00029	18	3.94E-09	9.63E-11	7.37E-07	0.340771556
Cerium Oxide	Iso-octane	70	652.52	0.00029	20	4.87E-09	8.67E-11	1.12E-06	0.420705625
Cerium Oxide	Iso-octane	70	652.52	0.00029	22	5.89E-09	7.88E-11	1.65E-06	0.509053806
Cerium Oxide	Iso-octane	70	652.52	0.00029	24	7.01E-09	7.22E-11	2.33E-06	0.6058161
Cerium Oxide	Iso-octane	70	652.52	0.00029	26	8.23E-09	6.67E-11	3.21E-06	0.710992507
Cerium Oxide	Iso-octane	70	652.52	0.00029	28	9.54E-09	6.19E-11	4.32E-06	0.824583025
Cerium Oxide	Iso-octane	70	652.52	0.00029	30	1.10E-08	5.78E-11	5.69E-06	0.946587657
Cerium Oxide	Iso-octane	70	652.52	0.00029	32	1.25E-08	5.42E-11	7.36E-06	1.0770064
Cerium Oxide	Iso-octane	70	652.52	0.00029	34	1.41E-08	5.10E-11	9.38E-06	1.215839257
Cerium Oxide	Iso-octane	70	652.52	0.00029	36	1.58E-08	4.81E-11	1.18E-05	1.363086226
Cerium Oxide	Iso-octane	70	652.52	0.00029	38	1.76E-08	4.56E-11	1.46E-05	1.518747307
Cerium Oxide	Iso-octane	70	652.52	0.00029	40	1.95E-08	4.33E-11	1.80E-05	1.682822501
Cerium Oxide	Iso-octane	70	652.52	0.00029	42	2.15E-08	4.13E-11	2.19E-05	1.855311807
Cerium Oxide	Iso-octane	70	652.52	0.00029	44	2.36E-08	3.94E-11	2.63E-05	2.036215226
Cerium Oxide	Iso-octane	70	652.52	0.00029	46	2.58E-08	3.77E-11	3.14E-05	2.225532757
Cerium Oxide	Iso-octane	70	652.52	0.00029	48	2.80E-08	3.61E-11	3.73E-05	2.423264401
Cerium Oxide	Iso-octane	70	652.52	0.00029	50	3.04E-08	3.47E-11	4.39E-05	2.629410157
Cerium Oxide	Iso-octane	70	652.52	0.00029	52	3.29E-08	3.33E-11	5.13E-05	2.843970026
Cerium Oxide	Iso-octane	70	652.52	0.00029	54	3.55E-08	3.21E-11	5.97E-05	3.066944007
Cerium Oxide	Iso-octane	70	652.52	0.00029	56	3.82E-08	3.10E-11	6.91E-05	3.298332101
Cerium Oxide	Iso-octane	70	652.52	0.00029	58	4.10E-08	2.99E-11	7.95E-05	3.538134308
Cerium Oxide	Iso-octane	70	652.52	0.00029	60	4.38E-08	2.89E-11	9.10E-05	3.786350626
Cerium Oxide	Iso-octane	70	652.52	0.00029	62	4.68E-08	2.80E-11	0.00010377	4.042981058
Cerium Oxide	Iso-octane	70	652.52	0.00029	64	4.99E-08	2.71E-11	0.000117822	4.308025602
Cerium Oxide	Iso-octane	70	652.52	0.00029	66	5.30E-08	2.63E-11	0.000133255	4.581484258
Cerium Oxide	Iso-octane	70	652.52	0.00029	68	5.63E-08	2.55E-11	0.000150156	4.863357027
Cerium Oxide	Iso-octane	70	652.52	0.00029	70	5.96E-08	2.48E-11	0.000168616	5.153643908
Cerium Oxide	Iso-octane	70	652.52	0.00029	72	6.31E-08	2.41E-11	0.000188728	5.452344902
Cerium Oxide	Iso-octane	70	652.52	0.00029	74	6.67E-08	2.34E-11	0.000210588	5.759460008
Cerium Oxide	Iso-octane	70	652.52	0.00029	76	7.03E-08	2.28E-11	0.000234294	6.074989227
Cerium Oxide	Iso-octane	70	652.52	0.00029	78	7.41E-08	2.22E-11	0.000259947	6.398932559
Cerium Oxide	Iso-octane	70	652.52	0.00029	80	7.79E-08	2.17E-11	0.000287651	6.731290003
Cerium Oxide	Iso-octane	70	652.52	0.00029	82	8.19E-08	2.11E-11	0.000317513	7.072061559
Cerium Oxide	Iso-octane	70	652.52	0.00029	84	8.59E-08	2.06E-11	0.000349642	7.421247228
Cerium Oxide	Iso-octane	70	652.52	0.00029	86	9.00E-08	2.02E-11	0.000384149	7.778847009
Cerium Oxide	Iso-octane	70	652.52	0.00029	88	9.43E-08	1.97E-11	0.00042115	8.144860903
Cerium Oxide	Iso-octane	70	652.52	0.00029	90	9.86E-08	1.93E-11	0.000460762	8.519288909
Cerium Oxide	Iso-octane	70	652.52	0.00029	92	1.03E-07	1.88E-11	0.000503104	8.902131028
Cerium Oxide	Iso-octane	70	652.52	0.00029	94	1.08E-07	1.84E-11	0.000548299	9.29338726
Cerium Oxide	Iso-octane	70	652.52	0.00029	96	1.12E-07	1.81E-11	0.000596474	9.693057604
Cerium Oxide	Iso-octane	70	652.52	0.00029	98	1.17E-07	1.77E-11	0.000647755	10.10114206
Cerium Oxide	Iso-octane	70	652.52	0.00029	100	1.22E-07	1.73E-11	0.000702274	10.51764063
Cerium Oxide	Iso-octane	75	647.985	0.00028	10	1.26E-09	1.82E-10	6.93E-08	0.109008972
Cerium Oxide	Iso-octane	75	647.985	0.00028	12	1.82E-09	1.52E-10	1.44E-07	0.15697292
Cerium Oxide	Iso-octane	75	647.985	0.00028	14	2.47E-09	1.30E-10	2.66E-07	0.213657586
Cerium Oxide	Iso-octane	75	647.985	0.00028	16	3.23E-09	1.14E-10	4.54E-07	0.279062969
Cerium Oxide	Iso-octane	75	647.985	0.00028	18	4.09E-09	1.01E-10	7.27E-07	0.35318907
Cerium Oxide	Iso-octane	75	647.985	0.00028	20	5.05E-09	9.11E-11	1.11E-06	0.436035889
Cerium Oxide	Iso-octane	75	647.985	0.00028	22	6.11E-09	8.28E-11	1.62E-06	0.527603426
Cerium Oxide	Iso-octane	75	647.985	0.00028	24	7.27E-09	7.59E-11	2.30E-06	0.62789168
Cerium Oxide	Iso-octane	75	647.985	0.00028	26	8.53E-09	7.01E-11	3.17E-06	0.736900652
Cerium Oxide	Iso-octane	75	647.985	0.00028	28	9.89E-09	6.51E-11	4.26E-06	0.854630342
Cerium Oxide	Iso-octane	75	647.985	0.00028	30	1.14E-08	6.07E-11	5.61E-06	0.98108075
Cerium Oxide	Iso-octane	75	647.985	0.00028	32	1.29E-08	5.69E-11	7.26E-06	1.116251876
Cerium Oxide	Iso-octane	75	647.985	0.00028	34	1.46E-08	5.36E-11	9.26E-06	1.260143719
Cerium Oxide	Iso-octane	75	647.985	0.00028	36	1.64E-08	5.06E-11	1.16E-05	1.41275628
Cerium Oxide	Iso-octane	75	647.985	0.00028	38	1.82E-08	4.79E-11	1.44E-05	1.574089559
Cerium Oxide	Iso-octane	75	647.985	0.00028	40	2.02E-08	4.55E-11	1.77E-05	1.744143556
Cerium Oxide	Iso-octane	75	647.985	0.00028	42	2.23E-08	4.34E-11	2.16E-05	1.922918271
Cerium Oxide	Iso-octane	75	647.985	0.00028	44	2.44E-08	4.14E-11	2.60E-05	2.110413703
Cerium Oxide	Iso-octane	75	647.985	0.00028	46	2.67E-08	3.96E-11	3.10E-05	2.306629853
Cerium Oxide	Iso-octane	75	647.985	0.00028	48	2.91E-08	3.79E-11	3.68E-05	2.511566721
Cerium Oxide	Iso-octane	75	647.985	0.00028	50	3.15E-08	3.64E-11	4.33E-05	2.725224306
Cerium Oxide	Iso-octane	75	647.985	0.00028	52	3.41E-08	3.50E-11	5.06E-05	2.94760261
Cerium Oxide	Iso-octane	75	647.985	0.00028	54	3.68E-08	3.37E-11	5.89E-05	3.178701631
Cerium Oxide	Iso-octane	75	647.985	0.00028	56	3.96E-08	3.25E-11	6.81E-05	3.41852137
Cerium Oxide	Iso-octane	75	647.985	0.00028	58	4.24E-08	3.14E-11	7.84E-05	3.667061827
Cerium Oxide	Iso-octane	75	647.985	0.00028	60	4.54E-08	3.04E-11	8.98E-05	3.924323001
Cerium Oxide	Iso-octane	75	647.985	0.00028	62	4.85E-08	2.94E-11	0.000102352	4.190304894
Cerium Oxide	Iso-octane	75	647.985	0.00028	64	5.17E-08	2.85E-11	0.000116211	4.465007504
Cerium Oxide	Iso-octane	75	647.985	0.00028	66	5.50E-08	2.76E-11	0.000131433	4.748430832
Cerium Oxide	Iso-octane	75	647.985	0.00028	68	5.83E-08	2.68E-11	0.000148103	5.040574877
Cerium Oxide	Iso-octane	75	647.985	0.00028	70	6.18E-08	2.60E-11	0.000166311	5.341439641
Cerium Oxide	Iso-octane	75	647.985	0.00028	72	6.54E-08	2.53E-11	0.000186148	5.651025122
Cerium Oxide	Iso-octane	75	647.985	0.00028	74	6.91E-08	2.46E-11	0.000207709	5.969331321
Cerium Oxide	Iso-octane	75	647.985	0.00028	76	7.29E-08	2.40E-11	0.000231091	6.296358238
Cerium Oxide	Iso-octane	75	647.985	0.00028	78	7.68E-08	2.34E-11	0.000256393	6.632105872
Cerium Oxide	Iso-octane	75	647.985	0.00028	80	8.07E-08	2.28E-11	0.000283719	6.976574224
Cerium Oxide	Iso-octane	75	647.985	0.00028	82	8.48E-08	2.22E-11	0.000313172	7.329763295
Cerium Oxide	Iso-octane	75	647.985	0.00028	84	8.90E-08	2.17E-11	0.000344862	7.691673082
Cerium Oxide	Iso-octane	75	647.985	0.00028	86	9.33E-08	2.12E-11	0.000378898	8.062303588
Cerium Oxide	Iso-octane	75	647.985	0.00028	88	9.77E-08	2.07E-11	0.000415393	8.441654812
Cerium Oxide	Iso-octane	75	647.985	0.00028	90	1.02E-07	2.02E-11	0.000454462	8.829726753
Cerium Oxide	Iso-octane	75	647.985	0.00028	92	1.07E-07	1.98E-11	0.000496226	9.226519412
Cerium Oxide	Iso-octane	75	647.985	0.00028	94	1.11E-07	1.94E-11	0.000540803	9.632032789
Cerium Oxide	Iso-octane	75	647.985	0.00028	96	1.16E-07	1.90E-11	0.000588319	10.04626688
Cerium Oxide	Iso-octane	75	647.985	0.00028	98	1.21E-07	1.86E-11	0.000638899	10.4692217
Cerium Oxide	Iso-octane	75	647.985	0.00028	100	1.26E-07	1.82E-11	0.000692673	10.90089723
Cerium Oxide	Iso-octane	80	643.45	0.00027	10	1.31E-09	1.92E-10	6.83E-08	0.113125432
Cerium Oxide	Iso-octane	80	643.45	0.00027	12	1.89E-09	1.60E-10	1.42E-07	0.162900622
Cerium Oxide	Iso-octane	80	643.45	0.00027	14	2.57E-09	1.37E-10	2.63E-07	0.221725847
Cerium Oxide	Iso-octane	80	643.45	0.00027	16	3.35E-09	1.20E-10	4.48E-07	0.289601106
Cerium Oxide	Iso-octane	80	643.45	0.00027	18	4.24E-09	1.06E-10	7.17E-07	0.3665264
Cerium Oxide	Iso-octane	80	643.45	0.00027	20	5.24E-09	9.58E-11	1.09E-06	0.452501728
Cerium Oxide	Iso-octane	80	643.45	0.00027	22	6.34E-09	8.71E-11	1.60E-06	0.547527091
Cerium Oxide	Iso-octane	80	643.45	0.00027	24	7.54E-09	7.98E-11	2.27E-06	0.651602488
Cerium Oxide	Iso-octane	80	643.45	0.00027	26	8.85E-09	7.37E-11	3.12E-06	0.76472792
Cerium Oxide	Iso-octane	80	643.45	0.00027	28	1.03E-08	6.84E-11	4.20E-06	0.886903387
Cerium Oxide	Iso-octane	80	643.45	0.00027	30	1.18E-08	6.39E-11	5.54E-06	1.018128888
Cerium Oxide	Iso-octane	80	643.45	0.00027	32	1.34E-08	5.99E-11	7.17E-06	1.158404424
Cerium Oxide	Iso-octane	80	643.45	0.00027	34	1.51E-08	5.64E-11	9.13E-06	1.307729994
Cerium Oxide	Iso-octane	80	643.45	0.00027	36	1.70E-08	5.32E-11	1.15E-05	1.466105599
Cerium Oxide	Iso-octane	80	643.45	0.00027	38	1.89E-08	5.04E-11	1.42E-05	1.633531238
Cerium Oxide	Iso-octane	80	643.45	0.00027	40	2.09E-08	4.79E-11	1.75E-05	1.810006912
Cerium Oxide	Iso-octane	80	643.45	0.00027	42	2.31E-08	4.56E-11	2.13E-05	1.99553262
Cerium Oxide	Iso-octane	80	643.45	0.00027	44	2.53E-08	4.35E-11	2.56E-05	2.190108364
Cerium Oxide	Iso-octane	80	643.45	0.00027	46	2.77E-08	4.17E-11	3.06E-05	2.393734141
Cerium Oxide	Iso-octane	80	643.45	0.00027	48	3.02E-08	3.99E-11	3.63E-05	2.606409953
Cerium Oxide	Iso-octane	80	643.45	0.00027	50	3.27E-08	3.83E-11	4.27E-05	2.8281358
Cerium Oxide	Iso-octane	80	643.45	0.00027	52	3.54E-08	3.68E-11	5.00E-05	3.058911681
Cerium Oxide	Iso-octane	80	643.45	0.00027	54	3.82E-08	3.55E-11	5.81E-05	3.298737597
Cerium Oxide	Iso-octane	80	643.45	0.00027	56	4.11E-08	3.42E-11	6.72E-05	3.547613548
Cerium Oxide	Iso-octane	80	643.45	0.00027	58	4.40E-08	3.30E-11	7.73E-05	3.805539532
Cerium Oxide	Iso-octane	80	643.45	0.00027	60	4.71E-08	3.19E-11	8.86E-05	4.072515552
Cerium Oxide	Iso-octane	80	643.45	0.00027	62	5.03E-08	3.09E-11	0.000100973	4.348541606
Cerium Oxide	Iso-octane	80	643.45	0.00027	64	5.36E-08	2.99E-11	0.000114646	4.633617695
Cerium Oxide	Iso-octane	80	643.45	0.00027	66	5.70E-08	2.90E-11	0.000129663	4.927743818
Cerium Oxide	Iso-octane	80	643.45	0.00027	68	6.05E-08	2.82E-11	0.000146108	5.230919976
Cerium Oxide	Iso-octane	80	643.45	0.00027	70	6.42E-08	2.74E-11	0.000164071	5.543146168
Cerium Oxide	Iso-octane	80	643.45	0.00027	72	6.79E-08	2.66E-11	0.000183641	5.864422395
Cerium Oxide	Iso-octane	80	643.45	0.00027	74	7.17E-08	2.59E-11	0.000204911	6.194748656
Cerium Oxide	Iso-octane	80	643.45	0.00027	76	7.56E-08	2.52E-11	0.000227978	6.534124952
Cerium Oxide	Iso-octane	80	643.45	0.00027	78	7.97E-08	2.46E-11	0.00025294	6.882551283
Cerium Oxide	Iso-octane	80	643.45	0.00027	80	8.38E-08	2.40E-11	0.000279897	7.240027648
Cerium Oxide	Iso-octane	80	643.45	0.00027	82	8.80E-08	2.34E-11	0.000308954	7.606554048
Cerium Oxide	Iso-octane	80	643.45	0.00027	84	9.24E-08	2.28E-11	0.000340217	7.982130482
Cerium Oxide	Iso-octane	80	643.45	0.00027	86	9.68E-08	2.23E-11	0.000373794	8.366756951
Cerium Oxide	Iso-octane	80	643.45	0.00027	88	1.01E-07	2.18E-11	0.000409798	8.760433454
Cerium Oxide	Iso-octane	80	643.45	0.00027	90	1.06E-07	2.13E-11	0.000448342	9.163159992
Cerium Oxide	Iso-octane	80	643.45	0.00027	92	1.11E-07	2.08E-11	0.000489542	9.574936564
Cerium Oxide	Iso-octane	80	643.45	0.00027	94	1.16E-07	2.04E-11	0.00053352	9.995763172
Cerium Oxide	Iso-octane	80	643.45	0.00027	96	1.21E-07	2.00E-11	0.000580395	10.42563981
Cerium Oxide	Iso-octane	80	643.45	0.00027	98	1.26E-07	1.96E-11	0.000630294	10.86456649
Cerium Oxide	Iso-octane	80	643.45	0.00027	100	1.31E-07	1.92E-11	0.000683343	11.3125432
Cerium Oxide	Iso-octane	85	638.805	0.000255	10	1.39E-09	2.06E-10	6.74E-08	0.119865643
Cerium Oxide	Iso-octane	85	638.805	0.000255	12	2.00E-09	1.71E-10	1.40E-07	0.172606526
Cerium Oxide	Iso-octane	85	638.805	0.000255	14	2.72E-09	1.47E-10	2.59E-07	0.234936661
Cerium Oxide	Iso-octane	85	638.805	0.000255	16	3.55E-09	1.29E-10	4.42E-07	0.306856047
Cerium Oxide	Iso-octane	85	638.805	0.000255	18	4.49E-09	1.14E-10	7.08E-07	0.388364684
Cerium Oxide	Iso-octane	85	638.805	0.000255	20	5.55E-09	1.03E-10	1.08E-06	0.479462573
Cerium Oxide	Iso-octane	85	638.805	0.000255	22	6.71E-09	9.35E-11	1.58E-06	0.580149713
Cerium Oxide	Iso-octane	85	638.805	0.000255	24	7.99E-09	8.57E-11	2.24E-06	0.690426105
Cerium Oxide	Iso-octane	85	638.805	0.000255	26	9.38E-09	7.91E-11	3.08E-06	0.810291748
Cerium Oxide	Iso-octane	85	638.805	0.000255	28	1.09E-08	7.35E-11	4.14E-06	0.939746643
Cerium Oxide	Iso-octane	85	638.805	0.000255	30	1.25E-08	6.86E-11	5.46E-06	1.078790789
Cerium Oxide	Iso-octane	85	638.805	0.000255	32	1.42E-08	6.43E-11	7.07E-06	1.227424186
Cerium Oxide	Iso-octane	85	638.805	0.000255	34	1.60E-08	6.05E-11	9.01E-06	1.385646835
Cerium Oxide	Iso-octane	85	638.805	0.000255	36	1.80E-08	5.72E-11	1.13E-05	1.553458736
Cerium Oxide	Iso-octane	85	638.805	0.000255	38	2.00E-08	5.41E-11	1.41E-05	1.730859888
Cerium Oxide	Iso-octane	85	638.805	0.000255	40	2.22E-08	5.14E-11	1.73E-05	1.917850291
Cerium Oxide	Iso-octane	85	638.805	0.000255	42	2.45E-08	4.90E-11	2.10E-05	2.114429946
Cerium Oxide	Iso-octane	85	638.805	0.000255	44	2.69E-08	4.68E-11	2.53E-05	2.320598852
Cerium Oxide	Iso-octane	85	638.805	0.000255	46	2.94E-08	4.47E-11	3.02E-05	2.53635701
Cerium Oxide	Iso-octane	85	638.805	0.000255	48	3.20E-08	4.29E-11	3.58E-05	2.761704419
Cerium Oxide	Iso-octane	85	638.805	0.000255	50	3.47E-08	4.11E-11	4.21E-05	2.99664108
Cerium Oxide	Iso-octane	85	638.805	0.000255	52	3.75E-08	3.96E-11	4.93E-05	3.241166992
Cerium Oxide	Iso-octane	85	638.805	0.000255	54	4.05E-08	3.81E-11	5.73E-05	3.495282156
Cerium Oxide	Iso-octane	85	638.805	0.000255	56	4.35E-08	3.67E-11	6.63E-05	3.758986571
Cerium Oxide	Iso-octane	85	638.805	0.000255	58	4.67E-08	3.55E-11	7.63E-05	4.032280237
Cerium Oxide	Iso-octane	85	638.805	0.000255	60	4.99E-08	3.43E-11	8.74E-05	4.315163155
Cerium Oxide	Iso-octane	85	638.805	0.000255	62	5.33E-08	3.32E-11	9.96E-05	4.607635325
Cerium Oxide	Iso-octane	85	638.805	0.000255	64	5.68E-08	3.21E-11	0.000113126	4.909696745
Cerium Oxide	Iso-octane	85	638.805	0.000255	66	6.04E-08	3.12E-11	0.000127944	5.221347418
Cerium Oxide	Iso-octane	85	638.805	0.000255	68	6.42E-08	3.03E-11	0.000144172	5.542587342
Cerium Oxide	Iso-octane	85	638.805	0.000255	70	6.80E-08	2.94E-11	0.000161896	5.873416517
Cerium Oxide	Iso-octane	85	638.805	0.000255	72	7.19E-08	2.86E-11	0.000181207	6.213834943
Cerium Oxide	Iso-octane	85	638.805	0.000255	74	7.60E-08	2.78E-11	0.000202195	6.563842622
Cerium Oxide	Iso-octane	85	638.805	0.000255	76	8.01E-08	2.71E-11	0.000224956	6.923439551
Cerium Oxide	Iso-octane	85	638.805	0.000255	78	8.44E-08	2.64E-11	0.000249587	7.292625732
Cerium Oxide	Iso-octane	85	638.805	0.000255	80	8.88E-08	2.57E-11	0.000276187	7.671401165
Cerium Oxide	Iso-octane	85	638.805	0.000255	82	9.33E-08	2.51E-11	0.000304859	8.059765849
Cerium Oxide	Iso-octane	85	638.805	0.000255	84	9.79E-08	2.45E-11	0.000335708	8.457719784
Cerium Oxide	Iso-octane	85	638.805	0.000255	86	1.03E-07	2.39E-11	0.00036884	8.865262971
Cerium Oxide	Iso-octane	85	638.805	0.000255	88	1.07E-07	2.34E-11	0.000404366	9.282395409
Cerium Oxide	Iso-octane	85	638.805	0.000255	90	1.12E-07	2.29E-11	0.000442399	9.709117099
Cerium Oxide	Iso-octane	85	638.805	0.000255	92	1.17E-07	2.24E-11	0.000483054	10.14542804
Cerium Oxide	Iso-octane	85	638.805	0.000255	94	1.23E-07	2.19E-11	0.000526448	10.59132823
Cerium Oxide	Iso-octane	85	638.805	0.000255	96	1.28E-07	2.14E-11	0.000572702	11.04681768
Cerium Oxide	Iso-octane	85	638.805	0.000255	98	1.33E-07	2.10E-11	0.00062194	11.51189637
Cerium Oxide	Iso-octane	85	638.805	0.000255	100	1.39E-07	2.06E-11	0.000674286	11.98656432
Cerium Oxide	Iso-octane	90	634.16	0.00024	10	1.48E-09	2.22E-10	6.65E-08	0.127448381
Cerium Oxide	Iso-octane	90	634.16	0.00024	12	2.12E-09	1.85E-10	1.38E-07	0.183525668
Cerium Oxide	Iso-octane	90	634.16	0.00024	14	2.89E-09	1.58E-10	2.56E-07	0.249798826
Cerium Oxide	Iso-octane	90	634.16	0.00024	16	3.78E-09	1.39E-10	4.36E-07	0.326267855
Cerium Oxide	Iso-octane	90	634.16	0.00024	18	4.78E-09	1.23E-10	6.99E-07	0.412932754
Cerium Oxide	Iso-octane	90	634.16	0.00024	20	5.90E-09	1.11E-10	1.06E-06	0.509793523
Cerium Oxide	Iso-octane	90	634.16	0.00024	22	7.14E-09	1.01E-10	1.56E-06	0.616850163
Cerium Oxide	Iso-octane	90	634.16	0.00024	24	8.50E-09	9.24E-11	2.21E-06	0.734102673
Cerium Oxide	Iso-octane	90	634.16	0.00024	26	9.97E-09	8.53E-11	3.04E-06	0.861551054
Cerium Oxide	Iso-octane	90	634.16	0.00024	28	1.16E-08	7.92E-11	4.09E-06	0.999195305
Cerium Oxide	Iso-octane	90	634.16	0.00024	30	1.33E-08	7.39E-11	5.39E-06	1.147035427
Cerium Oxide	Iso-octane	90	634.16	0.00024	32	1.51E-08	6.93E-11	6.98E-06	1.305071419
Cerium Oxide	Iso-octane	90	634.16	0.00024	34	1.71E-08	6.52E-11	8.89E-06	1.473303282
Cerium Oxide	Iso-octane	90	634.16	0.00024	36	1.91E-08	6.16E-11	1.12E-05	1.651731015
Cerium Oxide	Iso-octane	90	634.16	0.00024	38	2.13E-08	5.83E-11	1.39E-05	1.840354619
Cerium Oxide	Iso-octane	90	634.16	0.00024	40	2.36E-08	5.54E-11	1.70E-05	2.039174093
Cerium Oxide	Iso-octane	90	634.16	0.00024	42	2.60E-08	5.28E-11	2.07E-05	2.248189437
Cerium Oxide	Iso-octane	90	634.16	0.00024	44	2.86E-08	5.04E-11	2.49E-05	2.467400652
Cerium Oxide	Iso-octane	90	634.16	0.00024	46	3.12E-08	4.82E-11	2.98E-05	2.696807738
Cerium Oxide	Iso-octane	90	634.16	0.00024	48	3.40E-08	4.62E-11	3.53E-05	2.936410694
Cerium Oxide	Iso-octane	90	634.16	0.00024	50	3.69E-08	4.43E-11	4.16E-05	3.18620952
Cerium Oxide	Iso-octane	90	634.16	0.00024	52	3.99E-08	4.26E-11	4.87E-05	3.446204217
Cerium Oxide	Iso-octane	90	634.16	0.00024	54	4.30E-08	4.10E-11	5.66E-05	3.716394784
Cerium Oxide	Iso-octane	90	634.16	0.00024	56	4.63E-08	3.96E-11	6.54E-05	3.996781222
Cerium Oxide	Iso-octane	90	634.16	0.00024	58	4.96E-08	3.82E-11	7.53E-05	4.28736353
Cerium Oxide	Iso-octane	90	634.16	0.00024	60	5.31E-08	3.69E-11	8.62E-05	4.588141709
Cerium Oxide	Iso-octane	90	634.16	0.00024	62	5.67E-08	3.58E-11	9.83E-05	4.899115758
Cerium Oxide	Iso-octane	90	634.16	0.00024	64	6.04E-08	3.46E-11	0.000111649	5.220285678
Cerium Oxide	Iso-octane	90	634.16	0.00024	66	6.43E-08	3.36E-11	0.000126273	5.551651468
Cerium Oxide	Iso-octane	90	634.16	0.00024	68	6.82E-08	3.26E-11	0.000142288	5.893213128
Cerium Oxide	Iso-octane	90	634.16	0.00024	70	7.23E-08	3.17E-11	0.000159781	6.244970659
Cerium Oxide	Iso-octane	90	634.16	0.00024	72	7.65E-08	3.08E-11	0.00017884	6.606924061
Cerium Oxide	Iso-octane	90	634.16	0.00024	74	8.08E-08	3.00E-11	0.000199554	6.979073333
Cerium Oxide	Iso-octane	90	634.16	0.00024	76	8.52E-08	2.92E-11	0.000222018	7.361418475
Cerium Oxide	Iso-octane	90	634.16	0.00024	78	8.97E-08	2.84E-11	0.000246327	7.753959488
Cerium Oxide	Iso-octane	90	634.16	0.00024	80	9.44E-08	2.77E-11	0.00027258	8.156696371
Cerium Oxide	Iso-octane	90	634.16	0.00024	82	9.92E-08	2.70E-11	0.000300877	8.569629125
Cerium Oxide	Iso-octane	90	634.16	0.00024	84	1.04E-07	2.64E-11	0.000331322	8.992757749
Cerium Oxide	Iso-octane	90	634.16	0.00024	86	1.09E-07	2.58E-11	0.000364022	9.426082244
Cerium Oxide	Iso-octane	90	634.16	0.00024	88	1.14E-07	2.52E-11	0.000399084	9.869602609
Cerium Oxide	Iso-octane	90	634.16	0.00024	90	1.19E-07	2.46E-11	0.00043662	10.32331884
Cerium Oxide	Iso-octane	90	634.16	0.00024	92	1.25E-07	2.41E-11	0.000476744	10.78723095
Cerium Oxide	Iso-octane	90	634.16	0.00024	94	1.30E-07	2.36E-11	0.000519571	11.26133893
Cerium Oxide	Iso-octane	90	634.16	0.00024	96	1.36E-07	2.31E-11	0.000565221	11.74564277
Cerium Oxide	Iso-octane	90	634.16	0.00024	98	1.42E-07	2.26E-11	0.000613816	12.24014249
Cerium Oxide	Iso-octane	90	634.16	0.00024	100	1.48E-07	2.22E-11	0.000665478	12.74483808
Cerium Oxide	Iso-octane	95	629.39	0.00023	10	1.54E-09	2.34E-10	6.57E-08	0.133087271
Cerium Oxide	Iso-octane	95	629.39	0.00023	12	2.22E-09	1.95E-10	1.36E-07	0.19164567
Cerium Oxide	Iso-octane	95	629.39	0.00023	14	3.02E-09	1.67E-10	2.52E-07	0.260851051
Cerium Oxide	Iso-octane	95	629.39	0.00023	16	3.94E-09	1.47E-10	4.31E-07	0.340703414
Cerium Oxide	Iso-octane	95	629.39	0.00023	18	4.99E-09	1.30E-10	6.90E-07	0.431202759
Cerium Oxide	Iso-octane	95	629.39	0.00023	20	6.16E-09	1.17E-10	1.05E-06	0.532349085
Cerium Oxide	Iso-octane	95	629.39	0.00023	22	7.46E-09	1.07E-10	1.54E-06	0.644142392
Cerium Oxide	Iso-octane	95	629.39	0.00023	24	8.87E-09	9.77E-11	2.18E-06	0.766582682
Cerium Oxide	Iso-octane	95	629.39	0.00023	26	1.04E-08	9.02E-11	3.00E-06	0.899669953
Cerium Oxide	Iso-octane	95	629.39	0.00023	28	1.21E-08	8.37E-11	4.04E-06	1.043404206
Cerium Oxide	Iso-octane	95	629.39	0.00023	30	1.39E-08	7.82E-11	5.32E-06	1.19778544
Cerium Oxide	Iso-octane	95	629.39	0.00023	32	1.58E-08	7.33E-11	6.89E-06	1.362813657
Cerium Oxide	Iso-octane	95	629.39	0.00023	34	1.78E-08	6.90E-11	8.78E-06	1.538488855
Cerium Oxide	Iso-octane	95	629.39	0.00023	36	2.00E-08	6.51E-11	1.10E-05	1.724811034
Cerium Oxide	Iso-octane	95	629.39	0.00023	38	2.22E-08	6.17E-11	1.37E-05	1.921780196
Cerium Oxide	Iso-octane	95	629.39	0.00023	40	2.46E-08	5.86E-11	1.68E-05	2.129396339
Cerium Oxide	Iso-octane	95	629.39	0.00023	42	2.72E-08	5.58E-11	2.04E-05	2.347659463
Cerium Oxide	Iso-octane	95	629.39	0.00023	44	2.98E-08	5.33E-11	2.46E-05	2.57656957
Cerium Oxide	Iso-octane	95	629.39	0.00023	46	3.26E-08	5.10E-11	2.94E-05	2.816126658
Cerium Oxide	Iso-octane	95	629.39	0.00023	48	3.55E-08	4.89E-11	3.49E-05	3.066330728
Cerium Oxide	Iso-octane	95	629.39	0.00023	50	3.85E-08	4.69E-11	4.11E-05	3.327181779
Cerium Oxide	Iso-octane	95	629.39	0.00023	52	4.17E-08	4.51E-11	4.80E-05	3.598679812
Cerium Oxide	Iso-octane	95	629.39	0.00023	54	4.49E-08	4.34E-11	5.59E-05	3.880824827
Cerium Oxide	Iso-octane	95	629.39	0.00023	56	4.83E-08	4.19E-11	6.46E-05	4.173616824
Cerium Oxide	Iso-octane	95	629.39	0.00023	58	5.18E-08	4.04E-11	7.43E-05	4.477055802
Cerium Oxide	Iso-octane	95	629.39	0.00023	60	5.55E-08	3.91E-11	8.51E-05	4.791141762
Cerium Oxide	Iso-octane	95	629.39	0.00023	62	5.92E-08	3.78E-11	9.71E-05	5.115874704
Cerium Oxide	Iso-octane	95	629.39	0.00023	64	6.31E-08	3.66E-11	0.000110213	5.451254627
Cerium Oxide	Iso-octane	95	629.39	0.00023	66	6.71E-08	3.55E-11	0.000124649	5.797281532
Cerium Oxide	Iso-octane	95	629.39	0.00023	68	7.12E-08	3.45E-11	0.000140459	6.153955419
Cerium Oxide	Iso-octane	95	629.39	0.00023	70	7.55E-08	3.35E-11	0.000157727	6.521276287
Cerium Oxide	Iso-octane	95	629.39	0.00023	72	7.99E-08	3.26E-11	0.00017654	6.899244137
Cerium Oxide	Iso-octane	95	629.39	0.00023	74	8.44E-08	3.17E-11	0.000196988	7.287858969
Cerium Oxide	Iso-octane	95	629.39	0.00023	76	8.90E-08	3.09E-11	0.000219163	7.687120783
Cerium Oxide	Iso-octane	95	629.39	0.00023	78	9.37E-08	3.01E-11	0.00024316	8.097029578
Cerium Oxide	Iso-octane	95	629.39	0.00023	80	9.86E-08	2.93E-11	0.000269075	8.517585355
Cerium Oxide	Iso-octane	95	629.39	0.00023	82	1.04E-07	2.86E-11	0.000297009	8.948788113
Cerium Oxide	Iso-octane	95	629.39	0.00023	84	1.09E-07	2.79E-11	0.000327063	9.390637853
Cerium Oxide	Iso-octane	95	629.39	0.00023	86	1.14E-07	2.73E-11	0.000359342	9.843134575
Cerium Oxide	Iso-octane	95	629.39	0.00023	88	1.19E-07	2.66E-11	0.000393953	10.30627828
Cerium Oxide	Iso-octane	95	629.39	0.00023	90	1.25E-07	2.61E-11	0.000431006	10.78006896
Cerium Oxide	Iso-octane	95	629.39	0.00023	92	1.30E-07	2.55E-11	0.000470614	11.26450663
Cerium Oxide	Iso-octane	95	629.39	0.00023	94	1.36E-07	2.49E-11	0.000512891	11.75959128
Cerium Oxide	Iso-octane	95	629.39	0.00023	96	1.42E-07	2.44E-11	0.000557954	12.26532291
Cerium Oxide	Iso-octane	95	629.39	0.00023	98	1.48E-07	2.39E-11	0.000605924	12.78170152
Cerium Oxide	Iso-octane	95	629.39	0.00023	100	1.54E-07	2.34E-11	0.000656922	13.30872712
Cerium Oxide	Iso-octane	100	624.62	0.00022	10	1.61E-09	2.48E-10	6.49E-08	0.139238788
Cerium Oxide	Iso-octane	100	624.62	0.00022	12	2.32E-09	2.07E-10	1.34E-07	0.200503855
Cerium Oxide	Iso-octane	100	624.62	0.00022	14	3.16E-09	1.77E-10	2.49E-07	0.272908024
Cerium Oxide	Iso-octane	100	624.62	0.00022	16	4.13E-09	1.55E-10	4.25E-07	0.356451297
Cerium Oxide	Iso-octane	100	624.62	0.00022	18	5.22E-09	1.38E-10	6.81E-07	0.451133673
Cerium Oxide	Iso-octane	100	624.62	0.00022	20	6.45E-09	1.24E-10	1.04E-06	0.556955152
Cerium Oxide	Iso-octane	100	624.62	0.00022	22	7.80E-09	1.13E-10	1.52E-06	0.673915734
Cerium Oxide	Iso-octane	100	624.62	0.00022	24	9.28E-09	1.04E-10	2.15E-06	0.802015418
Cerium Oxide	Iso-octane	100	624.62	0.00022	26	1.09E-08	9.56E-11	2.96E-06	0.941254206
Cerium Oxide	Iso-octane	100	624.62	0.00022	28	1.26E-08	8.87E-11	3.99E-06	1.091632097
Cerium Oxide	Iso-octane	100	624.62	0.00022	30	1.45E-08	8.28E-11	5.25E-06	1.253149091
Cerium Oxide	Iso-octane	100	624.62	0.00022	32	1.65E-08	7.76E-11	6.80E-06	1.425805188
Cerium Oxide	Iso-octane	100	624.62	0.00022	34	1.86E-08	7.31E-11	8.67E-06	1.609600388
Cerium Oxide	Iso-octane	100	624.62	0.00022	36	2.09E-08	6.90E-11	1.09E-05	1.804534692
Cerium Oxide	Iso-octane	100	624.62	0.00022	38	2.33E-08	6.54E-11	1.35E-05	2.010608098
Cerium Oxide	Iso-octane	100	624.62	0.00022	40	2.58E-08	6.21E-11	1.66E-05	2.227820607
Cerium Oxide	Iso-octane	100	624.62	0.00022	42	2.84E-08	5.92E-11	2.02E-05	2.456172219
Cerium Oxide	Iso-octane	100	624.62	0.00022	44	3.12E-08	5.65E-11	2.43E-05	2.695662934
Cerium Oxide	Iso-octane	100	624.62	0.00022	46	3.41E-08	5.40E-11	2.90E-05	2.946292753
Cerium Oxide	Iso-octane	100	624.62	0.00022	48	3.71E-08	5.18E-11	3.44E-05	3.208061674
Cerium Oxide	Iso-octane	100	624.62	0.00022	50	4.03E-08	4.97E-11	4.05E-05	3.480969698
Cerium Oxide	Iso-octane	100	624.62	0.00022	52	4.36E-08	4.78E-11	4.74E-05	3.765016826
Cerium Oxide	Iso-octane	100	624.62	0.00022	54	4.70E-08	4.60E-11	5.52E-05	4.060203056
Cerium Oxide	Iso-octane	100	624.62	0.00022	56	5.05E-08	4.44E-11	6.38E-05	4.366528389
Cerium Oxide	Iso-octane	100	624.62	0.00022	58	5.42E-08	4.28E-11	7.34E-05	4.683992826
Cerium Oxide	Iso-octane	100	624.62	0.00022	60	5.80E-08	4.14E-11	8.41E-05	5.012596365
Cerium Oxide	Iso-octane	100	624.62	0.00022	62	6.19E-08	4.01E-11	9.58E-05	5.352339008
Cerium Oxide	Iso-octane	100	624.62	0.00022	64	6.60E-08	3.88E-11	0.000108816	5.703220754
Cerium Oxide	Iso-octane	100	624.62	0.00022	66	7.02E-08	3.76E-11	0.000123069	6.065241602
Cerium Oxide	Iso-octane	100	624.62	0.00022	68	7.45E-08	3.65E-11	0.000138679	6.438401554
Cerium Oxide	Iso-octane	100	624.62	0.00022	70	7.90E-08	3.55E-11	0.000155728	6.822700608
Cerium Oxide	Iso-octane	100	624.62	0.00022	72	8.35E-08	3.45E-11	0.000174302	7.218138766
Cerium Oxide	Iso-octane	100	624.62	0.00022	74	8.82E-08	3.36E-11	0.000194491	7.624716027
Cerium Oxide	Iso-octane	100	624.62	0.00022	76	9.31E-08	3.27E-11	0.000216385	8.042432391
Cerium Oxide	Iso-octane	100	624.62	0.00022	78	9.80E-08	3.19E-11	0.000240078	8.471287857
Cerium Oxide	Iso-octane	100	624.62	0.00022	80	1.03E-07	3.11E-11	0.000265664	8.911282427
Cerium Oxide	Iso-octane	100	624.62	0.00022	82	1.08E-07	3.03E-11	0.000293244	9.3624161
Cerium Oxide	Iso-octane	100	624.62	0.00022	84	1.14E-07	2.96E-11	0.000322917	9.824688876
Cerium Oxide	Iso-octane	100	624.62	0.00022	86	1.19E-07	2.89E-11	0.000354787	10.29810076
Cerium Oxide	Iso-octane	100	624.62	0.00022	88	1.25E-07	2.82E-11	0.000388959	10.78265174
Cerium Oxide	Iso-octane	100	624.62	0.00022	90	1.31E-07	2.76E-11	0.000425543	11.27834182
Cerium Oxide	Iso-octane	100	624.62	0.00022	92	1.36E-07	2.70E-11	0.000464649	11.78517101
Cerium Oxide	Iso-octane	100	624.62	0.00022	94	1.42E-07	2.64E-11	0.00050639	12.3031393
Cerium Oxide	Iso-octane	100	624.62	0.00022	96	1.49E-07	2.59E-11	0.000550882	12.8322467
Cerium Oxide	Iso-octane	100	624.62	0.00022	98	1.55E-07	2.54E-11	0.000598243	13.37249319
Cerium Oxide	Iso-octane	100	624.62	0.00022	100	1.61E-07	2.48E-11	0.000648595	13.92387879
Cerium Oxide	n-Dodecane	20	748.75	0.0015	10	2.32E-10	2.86E-11	8.10E-08	0.02003202
Cerium Oxide	n-Dodecane	20	748.75	0.0015	12	3.34E-10	2.39E-11	1.68E-07	0.028846109
Cerium Oxide	n-Dodecane	20	748.75	0.0015	14	4.54E-10	2.04E-11	3.11E-07	0.039262759
Cerium Oxide	n-Dodecane	20	748.75	0.0015	16	5.94E-10	1.79E-11	5.31E-07	0.051281971
Cerium Oxide	n-Dodecane	20	748.75	0.0015	18	7.51E-10	1.59E-11	8.50E-07	0.064903745
Cerium Oxide	n-Dodecane	20	748.75	0.0015	20	9.27E-10	1.43E-11	1.30E-06	0.08012808
Cerium Oxide	n-Dodecane	20	748.75	0.0015	22	1.12E-09	1.30E-11	1.90E-06	0.096954977
Cerium Oxide	n-Dodecane	20	748.75	0.0015	24	1.34E-09	1.19E-11	2.69E-06	0.115384435
Cerium Oxide	n-Dodecane	20	748.75	0.0015	26	1.57E-09	1.10E-11	3.70E-06	0.135416455
Cerium Oxide	n-Dodecane	20	748.75	0.0015	28	1.82E-09	1.02E-11	4.98E-06	0.157051037
Cerium Oxide	n-Dodecane	20	748.75	0.0015	30	2.09E-09	9.54E-12	6.56E-06	0.18028818
Cerium Oxide	n-Dodecane	20	748.75	0.0015	32	2.37E-09	8.95E-12	8.49E-06	0.205127885
Cerium Oxide	n-Dodecane	20	748.75	0.0015	34	2.68E-09	8.42E-12	1.08E-05	0.231570151
Cerium Oxide	n-Dodecane	20	748.75	0.0015	36	3.00E-09	7.95E-12	1.36E-05	0.259614979
Cerium Oxide	n-Dodecane	20	748.75	0.0015	38	3.35E-09	7.53E-12	1.69E-05	0.289262369
Cerium Oxide	n-Dodecane	20	748.75	0.0015	40	3.71E-09	7.16E-12	2.07E-05	0.32051232
Cerium Oxide	n-Dodecane	20	748.75	0.0015	42	4.09E-09	6.82E-12	2.52E-05	0.353364833
Cerium Oxide	n-Dodecane	20	748.75	0.0015	44	4.49E-09	6.51E-12	3.04E-05	0.387819907
Cerium Oxide	n-Dodecane	20	748.75	0.0015	46	4.91E-09	6.22E-12	3.63E-05	0.423877543
Cerium Oxide	n-Dodecane	20	748.75	0.0015	48	5.34E-09	5.96E-12	4.30E-05	0.461537741
Cerium Oxide	n-Dodecane	20	748.75	0.0015	50	5.80E-09	5.73E-12	5.06E-05	0.5008005
Cerium Oxide	n-Dodecane	20	748.75	0.0015	52	6.27E-09	5.51E-12	5.92E-05	0.541665821
Cerium Oxide	n-Dodecane	20	748.75	0.0015	54	6.76E-09	5.30E-12	6.89E-05	0.584133703
Cerium Oxide	n-Dodecane	20	748.75	0.0015	56	7.27E-09	5.11E-12	7.96E-05	0.628204147
Cerium Oxide	n-Dodecane	20	748.75	0.0015	58	7.80E-09	4.94E-12	9.16E-05	0.673877153
Cerium Oxide	n-Dodecane	20	748.75	0.0015	60	8.35E-09	4.77E-12	0.000104956	0.72115272
Cerium Oxide	n-Dodecane	20	748.75	0.0015	62	8.91E-09	4.62E-12	0.000119665	0.770030849
Cerium Oxide	n-Dodecane	20	748.75	0.0015	64	9.50E-09	4.47E-12	0.000135869	0.820511539
Cerium Oxide	n-Dodecane	20	748.75	0.0015	66	1.01E-08	4.34E-12	0.000153665	0.872594791
Cerium Oxide	n-Dodecane	20	748.75	0.0015	68	1.07E-08	4.21E-12	0.000173155	0.926280605
Cerium Oxide	n-Dodecane	20	748.75	0.0015	70	1.14E-08	4.09E-12	0.000194443	0.98156898
Cerium Oxide	n-Dodecane	20	748.75	0.0015	72	1.20E-08	3.98E-12	0.000217636	1.038459917
Cerium Oxide	n-Dodecane	20	748.75	0.0015	74	1.27E-08	3.87E-12	0.000242844	1.096953415
Cerium Oxide	n-Dodecane	20	748.75	0.0015	76	1.34E-08	3.77E-12	0.000270181	1.157049475
Cerium Oxide	n-Dodecane	20	748.75	0.0015	78	1.41E-08	3.67E-12	0.000299763	1.218748097
Cerium Oxide	n-Dodecane	20	748.75	0.0015	80	1.48E-08	3.58E-12	0.000331711	1.28204928
Cerium Oxide	n-Dodecane	20	748.75	0.0015	82	1.56E-08	3.49E-12	0.000366147	1.346953025
Cerium Oxide	n-Dodecane	20	748.75	0.0015	84	1.64E-08	3.41E-12	0.000403197	1.413459331
Cerium Oxide	n-Dodecane	20	748.75	0.0015	86	1.71E-08	3.33E-12	0.00044299	1.481568199
Cerium Oxide	n-Dodecane	20	748.75	0.0015	88	1.80E-08	3.25E-12	0.000485658	1.551279629
Cerium Oxide	n-Dodecane	20	748.75	0.0015	90	1.88E-08	3.18E-12	0.000531337	1.62259362
Cerium Oxide	n-Dodecane	20	748.75	0.0015	92	1.96E-08	3.11E-12	0.000580165	1.695510173
Cerium Oxide	n-Dodecane	20	748.75	0.0015	94	2.05E-08	3.05E-12	0.000632283	1.770029287
Cerium Oxide	n-Dodecane	20	748.75	0.0015	96	2.14E-08	2.98E-12	0.000687836	1.846150963
Cerium Oxide	n-Dodecane	20	748.75	0.0015	98	2.23E-08	2.92E-12	0.000746972	1.923875201
Cerium Oxide	n-Dodecane	20	748.75	0.0015	100	2.32E-08	2.86E-12	0.000809842	2.003202
Cerium Oxide	n-Dodecane	25	745.315	0.001375	10	2.53E-10	3.18E-11	7.97E-08	0.021864876
Cerium Oxide	n-Dodecane	25	745.315	0.001375	12	3.64E-10	2.65E-11	1.65E-07	0.031485422
Cerium Oxide	n-Dodecane	25	745.315	0.001375	14	4.96E-10	2.27E-11	3.06E-07	0.042855157
Cerium Oxide	n-Dodecane	25	745.315	0.001375	16	6.48E-10	1.99E-11	5.22E-07	0.055974083
Cerium Oxide	n-Dodecane	25	745.315	0.001375	18	8.20E-10	1.76E-11	8.36E-07	0.070842199
Cerium Oxide	n-Dodecane	25	745.315	0.001375	20	1.01E-09	1.59E-11	1.27E-06	0.087459505
Cerium Oxide	n-Dodecane	25	745.315	0.001375	22	1.22E-09	1.44E-11	1.87E-06	0.105826001
Cerium Oxide	n-Dodecane	25	745.315	0.001375	24	1.46E-09	1.32E-11	2.64E-06	0.125941687
Cerium Oxide	n-Dodecane	25	745.315	0.001375	26	1.71E-09	1.22E-11	3.64E-06	0.147806563
Cerium Oxide	n-Dodecane	25	745.315	0.001375	28	1.98E-09	1.13E-11	4.90E-06	0.171420629
Cerium Oxide	n-Dodecane	25	745.315	0.001375	30	2.28E-09	1.06E-11	6.45E-06	0.196783885
Cerium Oxide	n-Dodecane	25	745.315	0.001375	32	2.59E-09	9.93E-12	8.35E-06	0.223896332
Cerium Oxide	n-Dodecane	25	745.315	0.001375	34	2.93E-09	9.34E-12	1.06E-05	0.252757968
Cerium Oxide	n-Dodecane	25	745.315	0.001375	36	3.28E-09	8.82E-12	1.34E-05	0.283368795
Cerium Oxide	n-Dodecane	25	745.315	0.001375	38	3.65E-09	8.36E-12	1.66E-05	0.315728812
Cerium Oxide	n-Dodecane	25	745.315	0.001375	40	4.05E-09	7.94E-12	2.04E-05	0.349838019
Cerium Oxide	n-Dodecane	25	745.315	0.001375	42	4.46E-09	7.56E-12	2.48E-05	0.385696416
Cerium Oxide	n-Dodecane	25	745.315	0.001375	44	4.90E-09	7.22E-12	2.99E-05	0.423304003
Cerium Oxide	n-Dodecane	25	745.315	0.001375	46	5.35E-09	6.91E-12	3.57E-05	0.46266078
Cerium Oxide	n-Dodecane	25	745.315	0.001375	48	5.83E-09	6.62E-12	4.23E-05	0.503766747
Cerium Oxide	n-Dodecane	25	745.315	0.001375	50	6.33E-09	6.35E-12	4.98E-05	0.546621904
Cerium Oxide	n-Dodecane	25	745.315	0.001375	52	6.84E-09	6.11E-12	5.83E-05	0.591226252
Cerium Oxide	n-Dodecane	25	745.315	0.001375	54	7.38E-09	5.88E-12	6.77E-05	0.637579789
Cerium Oxide	n-Dodecane	25	745.315	0.001375	56	7.94E-09	5.67E-12	7.84E-05	0.685682517
Cerium Oxide	n-Dodecane	25	745.315	0.001375	58	8.51E-09	5.48E-12	9.02E-05	0.735534434
Cerium Oxide	n-Dodecane	25	745.315	0.001375	60	9.11E-09	5.29E-12	0.000103251	0.787135542
Cerium Oxide	n-Dodecane	25	745.315	0.001375	62	9.73E-09	5.12E-12	0.000117721	0.84048584
Cerium Oxide	n-Dodecane	25	745.315	0.001375	64	1.04E-08	4.96E-12	0.000133662	0.895585328
Cerium Oxide	n-Dodecane	25	745.315	0.001375	66	1.10E-08	4.81E-12	0.00015117	0.952434006
Cerium Oxide	n-Dodecane	25	745.315	0.001375	68	1.17E-08	4.67E-12	0.000170343	1.011031874
Cerium Oxide	n-Dodecane	25	745.315	0.001375	70	1.24E-08	4.54E-12	0.000191285	1.071378932
Cerium Oxide	n-Dodecane	25	745.315	0.001375	72	1.31E-08	4.41E-12	0.000214101	1.13347518
Cerium Oxide	n-Dodecane	25	745.315	0.001375	74	1.39E-08	4.29E-12	0.0002389	1.197320619
Cerium Oxide	n-Dodecane	25	745.315	0.001375	76	1.46E-08	4.18E-12	0.000265793	1.262915247
Cerium Oxide	n-Dodecane	25	745.315	0.001375	78	1.54E-08	4.07E-12	0.000294895	1.330259066
Cerium Oxide	n-Dodecane	25	745.315	0.001375	80	1.62E-08	3.97E-12	0.000326324	1.399352075
Cerium Oxide	n-Dodecane	25	745.315	0.001375	82	1.70E-08	3.87E-12	0.000360201	1.470194273
Cerium Oxide	n-Dodecane	25	745.315	0.001375	84	1.79E-08	3.78E-12	0.000396649	1.542785662
Cerium Oxide	n-Dodecane	25	745.315	0.001375	86	1.87E-08	3.69E-12	0.000435796	1.617126241
Cerium Oxide	n-Dodecane	25	745.315	0.001375	88	1.96E-08	3.61E-12	0.000477771	1.69321601
Cerium Oxide	n-Dodecane	25	745.315	0.001375	90	2.05E-08	3.53E-12	0.000522708	1.771054969
Cerium Oxide	n-Dodecane	25	745.315	0.001375	92	2.14E-08	3.45E-12	0.000570743	1.850643119
Cerium Oxide	n-Dodecane	25	745.315	0.001375	94	2.24E-08	3.38E-12	0.000622014	1.931980458
Cerium Oxide	n-Dodecane	25	745.315	0.001375	96	2.33E-08	3.31E-12	0.000676665	2.015066987
Cerium Oxide	n-Dodecane	25	745.315	0.001375	98	2.43E-08	3.24E-12	0.000734841	2.099902707
Cerium Oxide	n-Dodecane	25	745.315	0.001375	100	2.53E-08	3.18E-12	0.000796689	2.186487617
Cerium Oxide	n-Dodecane	30	741.88	0.00125	10	2.79E-10	3.55E-11	7.84E-08	0.024064304
Cerium Oxide	n-Dodecane	30	741.88	0.00125	12	4.01E-10	2.96E-11	1.63E-07	0.034652597
Cerium Oxide	n-Dodecane	30	741.88	0.00125	14	5.46E-10	2.54E-11	3.01E-07	0.047166035
Cerium Oxide	n-Dodecane	30	741.88	0.00125	16	7.13E-10	2.22E-11	5.14E-07	0.061604617
Cerium Oxide	n-Dodecane	30	741.88	0.00125	18	9.02E-10	1.97E-11	8.23E-07	0.077968344
Cerium Oxide	n-Dodecane	30	741.88	0.00125	20	1.11E-09	1.78E-11	1.25E-06	0.096257214
Cerium Oxide	n-Dodecane	30	741.88	0.00125	22	1.35E-09	1.61E-11	1.84E-06	0.116471229
Cerium Oxide	n-Dodecane	30	741.88	0.00125	24	1.60E-09	1.48E-11	2.60E-06	0.138610389
Cerium Oxide	n-Dodecane	30	741.88	0.00125	26	1.88E-09	1.37E-11	3.58E-06	0.162674692
Cerium Oxide	n-Dodecane	30	741.88	0.00125	28	2.18E-09	1.27E-11	4.82E-06	0.18866414
Cerium Oxide	n-Dodecane	30	741.88	0.00125	30	2.51E-09	1.18E-11	6.35E-06	0.216578732
Cerium Oxide	n-Dodecane	30	741.88	0.00125	32	2.85E-09	1.11E-11	8.22E-06	0.246418469
Cerium Oxide	n-Dodecane	30	741.88	0.00125	34	3.22E-09	1.04E-11	1.05E-05	0.278183349
Cerium Oxide	n-Dodecane	30	741.88	0.00125	36	3.61E-09	9.87E-12	1.32E-05	0.311873374
Cerium Oxide	n-Dodecane	30	741.88	0.00125	38	4.02E-09	9.35E-12	1.63E-05	0.347488543
Cerium Oxide	n-Dodecane	30	741.88	0.00125	40	4.46E-09	8.88E-12	2.01E-05	0.385028857
Cerium Oxide	n-Dodecane	30	741.88	0.00125	42	4.91E-09	8.46E-12	2.44E-05	0.424494315
Cerium Oxide	n-Dodecane	30	741.88	0.00125	44	5.39E-09	8.07E-12	2.94E-05	0.465884917
Cerium Oxide	n-Dodecane	30	741.88	0.00125	46	5.89E-09	7.72E-12	3.51E-05	0.509200663
Cerium Oxide	n-Dodecane	30	741.88	0.00125	48	6.42E-09	7.40E-12	4.16E-05	0.554441554
Cerium Oxide	n-Dodecane	30	741.88	0.00125	50	6.96E-09	7.11E-12	4.90E-05	0.601607589
Cerium Oxide	n-Dodecane	30	741.88	0.00125	52	7.53E-09	6.83E-12	5.73E-05	0.650698768
Cerium Oxide	n-Dodecane	30	741.88	0.00125	54	8.12E-09	6.58E-12	6.67E-05	0.701715092
Cerium Oxide	n-Dodecane	30	741.88	0.00125	56	8.73E-09	6.34E-12	7.71E-05	0.75465656
Cerium Oxide	n-Dodecane	30	741.88	0.00125	58	9.37E-09	6.13E-12	8.87E-05	0.809523172
Cerium Oxide	n-Dodecane	30	741.88	0.00125	60	1.00E-08	5.92E-12	0.000101603	0.866314928
Cerium Oxide	n-Dodecane	30	741.88	0.00125	62	1.07E-08	5.73E-12	0.000115842	0.925031829
Cerium Oxide	n-Dodecane	30	741.88	0.00125	64	1.14E-08	5.55E-12	0.000131528	0.985673874
Cerium Oxide	n-Dodecane	30	741.88	0.00125	66	1.21E-08	5.38E-12	0.000148756	1.048241063
Cerium Oxide	n-Dodecane	30	741.88	0.00125	68	1.29E-08	5.22E-12	0.000167624	1.112733397
Cerium Oxide	n-Dodecane	30	741.88	0.00125	70	1.36E-08	5.08E-12	0.000188231	1.179150875
Cerium Oxide	n-Dodecane	30	741.88	0.00125	72	1.44E-08	4.93E-12	0.000210683	1.247493497
Cerium Oxide	n-Dodecane	30	741.88	0.00125	74	1.53E-08	4.80E-12	0.000235086	1.317761263
Cerium Oxide	n-Dodecane	30	741.88	0.00125	76	1.61E-08	4.67E-12	0.00026155	1.389954174
Cerium Oxide	n-Dodecane	30	741.88	0.00125	78	1.69E-08	4.55E-12	0.000290187	1.464072229
Cerium Oxide	n-Dodecane	30	741.88	0.00125	80	1.78E-08	4.44E-12	0.000321114	1.540115428
Cerium Oxide	n-Dodecane	30	741.88	0.00125	82	1.87E-08	4.33E-12	0.00035445	1.618083772
Cerium Oxide	n-Dodecane	30	741.88	0.00125	84	1.97E-08	4.23E-12	0.000390317	1.69797726
Cerium Oxide	n-Dodecane	30	741.88	0.00125	86	2.06E-08	4.13E-12	0.000428838	1.779795892
Cerium Oxide	n-Dodecane	30	741.88	0.00125	88	2.16E-08	4.04E-12	0.000470144	1.863539668
Cerium Oxide	n-Dodecane	30	741.88	0.00125	90	2.26E-08	3.95E-12	0.000514363	1.949208589
Cerium Oxide	n-Dodecane	30	741.88	0.00125	92	2.36E-08	3.86E-12	0.000561631	2.036802654
Cerium Oxide	n-Dodecane	30	741.88	0.00125	94	2.46E-08	3.78E-12	0.000612084	2.126321863
Cerium Oxide	n-Dodecane	30	741.88	0.00125	96	2.57E-08	3.70E-12	0.000665863	2.217766217
Cerium Oxide	n-Dodecane	30	741.88	0.00125	98	2.67E-08	3.63E-12	0.00072311	2.311135714
Cerium Oxide	n-Dodecane	30	741.88	0.00125	100	2.79E-08	3.55E-12	0.000783971	2.406430356
Cerium Oxide	n-Dodecane	35	738.405	0.00116	10	3.00E-10	3.89E-11	7.72E-08	0.025945468
Cerium Oxide	n-Dodecane	35	738.405	0.00116	12	4.32E-10	3.24E-11	1.60E-07	0.037361473
Cerium Oxide	n-Dodecane	35	738.405	0.00116	14	5.89E-10	2.78E-11	2.96E-07	0.050853117
Cerium Oxide	n-Dodecane	35	738.405	0.00116	16	7.69E-10	2.43E-11	5.06E-07	0.066420397
Cerium Oxide	n-Dodecane	35	738.405	0.00116	18	9.73E-10	2.16E-11	8.10E-07	0.084063315
Cerium Oxide	n-Dodecane	35	738.405	0.00116	20	1.20E-09	1.95E-11	1.23E-06	0.103781871
Cerium Oxide	n-Dodecane	35	738.405	0.00116	22	1.45E-09	1.77E-11	1.81E-06	0.125576064
Cerium Oxide	n-Dodecane	35	738.405	0.00116	24	1.73E-09	1.62E-11	2.56E-06	0.149445894
Cerium Oxide	n-Dodecane	35	738.405	0.00116	26	2.03E-09	1.50E-11	3.53E-06	0.175391362
Cerium Oxide	n-Dodecane	35	738.405	0.00116	28	2.35E-09	1.39E-11	4.74E-06	0.203412467
Cerium Oxide	n-Dodecane	35	738.405	0.00116	30	2.70E-09	1.30E-11	6.25E-06	0.233509209
Cerium Oxide	n-Dodecane	35	738.405	0.00116	32	3.08E-09	1.22E-11	8.09E-06	0.265681589
Cerium Oxide	n-Dodecane	35	738.405	0.00116	34	3.47E-09	1.14E-11	1.03E-05	0.299929607
Cerium Oxide	n-Dodecane	35	738.405	0.00116	36	3.89E-09	1.08E-11	1.30E-05	0.336253261
Cerium Oxide	n-Dodecane	35	738.405	0.00116	38	4.34E-09	1.02E-11	1.61E-05	0.374652554
Cerium Oxide	n-Dodecane	35	738.405	0.00116	40	4.80E-09	9.73E-12	1.98E-05	0.415127483
Cerium Oxide	n-Dodecane	35	738.405	0.00116	42	5.30E-09	9.27E-12	2.40E-05	0.45767805
Cerium Oxide	n-Dodecane	35	738.405	0.00116	44	5.81E-09	8.84E-12	2.89E-05	0.502304255
Cerium Oxide	n-Dodecane	35	738.405	0.00116	46	6.35E-09	8.46E-12	3.46E-05	0.549006097
Cerium Oxide	n-Dodecane	35	738.405	0.00116	48	6.92E-09	8.11E-12	4.10E-05	0.597783576
Cerium Oxide	n-Dodecane	35	738.405	0.00116	50	7.51E-09	7.78E-12	4.82E-05	0.648636693
Cerium Oxide	n-Dodecane	35	738.405	0.00116	52	8.12E-09	7.48E-12	5.64E-05	0.701565447
Cerium Oxide	n-Dodecane	35	738.405	0.00116	54	8.76E-09	7.21E-12	6.56E-05	0.756569838
Cerium Oxide	n-Dodecane	35	738.405	0.00116	56	9.42E-09	6.95E-12	7.59E-05	0.813649867
Cerium Oxide	n-Dodecane	35	738.405	0.00116	58	1.01E-08	6.71E-12	8.73E-05	0.872805534
Cerium Oxide	n-Dodecane	35	738.405	0.00116	60	1.08E-08	6.49E-12	0.000100008	0.934036837
Cerium Oxide	n-Dodecane	35	738.405	0.00116	62	1.15E-08	6.28E-12	0.000114025	0.997343779
Cerium Oxide	n-Dodecane	35	738.405	0.00116	64	1.23E-08	6.08E-12	0.000129465	1.062726357
Cerium Oxide	n-Dodecane	35	738.405	0.00116	66	1.31E-08	5.90E-12	0.000146422	1.130184573
Cerium Oxide	n-Dodecane	35	738.405	0.00116	68	1.39E-08	5.72E-12	0.000164994	1.199718427
Cerium Oxide	n-Dodecane	35	738.405	0.00116	70	1.47E-08	5.56E-12	0.000185278	1.271327917
Cerium Oxide	n-Dodecane	35	738.405	0.00116	72	1.56E-08	5.40E-12	0.000207377	1.345013046
Cerium Oxide	n-Dodecane	35	738.405	0.00116	74	1.64E-08	5.26E-12	0.000231397	1.420773811
Cerium Oxide	n-Dodecane	35	738.405	0.00116	76	1.73E-08	5.12E-12	0.000257446	1.498610215
Cerium Oxide	n-Dodecane	35	738.405	0.00116	78	1.83E-08	4.99E-12	0.000285634	1.578522255
Cerium Oxide	n-Dodecane	35	738.405	0.00116	80	1.92E-08	4.86E-12	0.000316076	1.660509933
Cerium Oxide	n-Dodecane	35	738.405	0.00116	82	2.02E-08	4.75E-12	0.000348889	1.744573248
Cerium Oxide	n-Dodecane	35	738.405	0.00116	84	2.12E-08	4.63E-12	0.000384192	1.830712201
Cerium Oxide	n-Dodecane	35	738.405	0.00116	86	2.22E-08	4.52E-12	0.00042211	1.918926791
Cerium Oxide	n-Dodecane	35	738.405	0.00116	88	2.33E-08	4.42E-12	0.000462767	2.009217019
Cerium Oxide	n-Dodecane	35	738.405	0.00116	90	2.43E-08	4.32E-12	0.000506292	2.101582884
Cerium Oxide	n-Dodecane	35	738.405	0.00116	92	2.54E-08	4.23E-12	0.000552819	2.196024386
Cerium Oxide	n-Dodecane	35	738.405	0.00116	94	2.65E-08	4.14E-12	0.00060248	2.292541526
Cerium Oxide	n-Dodecane	35	738.405	0.00116	96	2.77E-08	4.05E-12	0.000655415	2.391134304
Cerium Oxide	n-Dodecane	35	738.405	0.00116	98	2.88E-08	3.97E-12	0.000711764	2.491802718
Cerium Oxide	n-Dodecane	35	738.405	0.00116	100	3.00E-08	3.89E-12	0.00077167	2.59454677
Cerium Oxide	n-Dodecane	40	734.93	0.00107	10	3.26E-10	4.29E-11	7.60E-08	0.028143089
Cerium Oxide	n-Dodecane	40	734.93	0.00107	12	4.69E-10	3.57E-11	1.58E-07	0.040526049
Cerium Oxide	n-Dodecane	40	734.93	0.00107	14	6.38E-10	3.06E-11	2.92E-07	0.055160455
Cerium Oxide	n-Dodecane	40	734.93	0.00107	16	8.34E-10	2.68E-11	4.98E-07	0.072046309
Cerium Oxide	n-Dodecane	40	734.93	0.00107	18	1.06E-09	2.38E-11	7.98E-07	0.09118361
Cerium Oxide	n-Dodecane	40	734.93	0.00107	20	1.30E-09	2.14E-11	1.22E-06	0.112572357
Cerium Oxide	n-Dodecane	40	734.93	0.00107	22	1.58E-09	1.95E-11	1.78E-06	0.136212553
Cerium Oxide	n-Dodecane	40	734.93	0.00107	24	1.88E-09	1.79E-11	2.52E-06	0.162104195
Cerium Oxide	n-Dodecane	40	734.93	0.00107	26	2.20E-09	1.65E-11	3.47E-06	0.190247284
Cerium Oxide	n-Dodecane	40	734.93	0.00107	28	2.55E-09	1.53E-11	4.67E-06	0.220641821
Cerium Oxide	n-Dodecane	40	734.93	0.00107	30	2.93E-09	1.43E-11	6.15E-06	0.253287804
Cerium Oxide	n-Dodecane	40	734.93	0.00107	32	3.34E-09	1.34E-11	7.97E-06	0.288185235
Cerium Oxide	n-Dodecane	40	734.93	0.00107	34	3.77E-09	1.26E-11	1.02E-05	0.325334113
Cerium Oxide	n-Dodecane	40	734.93	0.00107	36	4.22E-09	1.19E-11	1.28E-05	0.364734438
Cerium Oxide	n-Dodecane	40	734.93	0.00107	38	4.70E-09	1.13E-11	1.58E-05	0.40638621
Cerium Oxide	n-Dodecane	40	734.93	0.00107	40	5.21E-09	1.07E-11	1.94E-05	0.45028943
Cerium Oxide	n-Dodecane	40	734.93	0.00107	42	5.75E-09	1.02E-11	2.36E-05	0.496444096
Cerium Oxide	n-Dodecane	40	734.93	0.00107	44	6.31E-09	9.74E-12	2.85E-05	0.54485021
Cerium Oxide	n-Dodecane	40	734.93	0.00107	46	6.89E-09	9.32E-12	3.40E-05	0.595507771
Cerium Oxide	n-Dodecane	40	734.93	0.00107	48	7.50E-09	8.93E-12	4.03E-05	0.648416779
Cerium Oxide	n-Dodecane	40	734.93	0.00107	50	8.14E-09	8.57E-12	4.75E-05	0.703577234
Cerium Oxide	n-Dodecane	40	734.93	0.00107	52	8.81E-09	8.24E-12	5.56E-05	0.760989136
Cerium Oxide	n-Dodecane	40	734.93	0.00107	54	9.50E-09	7.94E-12	6.46E-05	0.820652486
Cerium Oxide	n-Dodecane	40	734.93	0.00107	56	1.02E-08	7.66E-12	7.47E-05	0.882567282
Cerium Oxide	n-Dodecane	40	734.93	0.00107	58	1.10E-08	7.39E-12	8.60E-05	0.946733526
Cerium Oxide	n-Dodecane	40	734.93	0.00107	60	1.17E-08	7.15E-12	9.85E-05	1.013151217
Cerium Oxide	n-Dodecane	40	734.93	0.00107	62	1.25E-08	6.91E-12	0.000112265	1.081820355
Cerium Oxide	n-Dodecane	40	734.93	0.00107	64	1.33E-08	6.70E-12	0.000127467	1.15274094
Cerium Oxide	n-Dodecane	40	734.93	0.00107	66	1.42E-08	6.50E-12	0.000144163	1.225912973
Cerium Oxide	n-Dodecane	40	734.93	0.00107	68	1.51E-08	6.30E-12	0.000162447	1.301336452
Cerium Oxide	n-Dodecane	40	734.93	0.00107	70	1.60E-08	6.12E-12	0.000182419	1.379011379
Cerium Oxide	n-Dodecane	40	734.93	0.00107	72	1.69E-08	5.95E-12	0.000204177	1.458937752
Cerium Oxide	n-Dodecane	40	734.93	0.00107	74	1.78E-08	5.79E-12	0.000227826	1.541115573
Cerium Oxide	n-Dodecane	40	734.93	0.00107	76	1.88E-08	5.64E-12	0.000253473	1.625544841
Cerium Oxide	n-Dodecane	40	734.93	0.00107	78	1.98E-08	5.50E-12	0.000281226	1.712225557
Cerium Oxide	n-Dodecane	40	734.93	0.00107	80	2.08E-08	5.36E-12	0.000311198	1.801157719
Cerium Oxide	n-Dodecane	40	734.93	0.00107	82	2.19E-08	5.23E-12	0.000343505	1.892341329
Cerium Oxide	n-Dodecane	40	734.93	0.00107	84	2.30E-08	5.10E-12	0.000378263	1.985776385
Cerium Oxide	n-Dodecane	40	734.93	0.00107	86	2.41E-08	4.99E-12	0.000415596	2.081462889
Cerium Oxide	n-Dodecane	40	734.93	0.00107	88	2.52E-08	4.87E-12	0.000455625	2.17940084
Cerium Oxide	n-Dodecane	40	734.93	0.00107	90	2.64E-08	4.76E-12	0.000498479	2.279590238
Cerium Oxide	n-Dodecane	40	734.93	0.00107	92	2.76E-08	4.66E-12	0.000544288	2.382031083
Cerium Oxide	n-Dodecane	40	734.93	0.00107	94	2.88E-08	4.56E-12	0.000593183	2.486723376
Cerium Oxide	n-Dodecane	40	734.93	0.00107	96	3.00E-08	4.47E-12	0.000645301	2.593667115
Cerium Oxide	n-Dodecane	40	734.93	0.00107	98	3.13E-08	4.37E-12	0.00070078	2.702862302
Cerium Oxide	n-Dodecane	40	734.93	0.00107	100	3.26E-08	4.29E-12	0.000759761	2.814308936
Cerium Oxide	n-Dodecane	45	731.415	0.000995	10	3.50E-10	4.68E-11	7.48E-08	0.030281062
Cerium Oxide	n-Dodecane	45	731.415	0.000995	12	5.05E-10	3.90E-11	1.55E-07	0.04360473
Cerium Oxide	n-Dodecane	45	731.415	0.000995	14	6.87E-10	3.35E-11	2.87E-07	0.059350882
Cerium Oxide	n-Dodecane	45	731.415	0.000995	16	8.97E-10	2.93E-11	4.90E-07	0.07751952
Cerium Oxide	n-Dodecane	45	731.415	0.000995	18	1.14E-09	2.60E-11	7.85E-07	0.098110642
Cerium Oxide	n-Dodecane	45	731.415	0.000995	20	1.40E-09	2.34E-11	1.20E-06	0.121124249
Cerium Oxide	n-Dodecane	45	731.415	0.000995	22	1.70E-09	2.13E-11	1.75E-06	0.146560342
Cerium Oxide	n-Dodecane	45	731.415	0.000995	24	2.02E-09	1.95E-11	2.48E-06	0.174418919
Cerium Oxide	n-Dodecane	45	731.415	0.000995	26	2.37E-09	1.80E-11	3.42E-06	0.204699982
Cerium Oxide	n-Dodecane	45	731.415	0.000995	28	2.75E-09	1.67E-11	4.60E-06	0.237403529
Cerium Oxide	n-Dodecane	45	731.415	0.000995	30	3.15E-09	1.56E-11	6.06E-06	0.272529561
Cerium Oxide	n-Dodecane	45	731.415	0.000995	32	3.59E-09	1.46E-11	7.85E-06	0.310078079
Cerium Oxide	n-Dodecane	45	731.415	0.000995	34	4.05E-09	1.38E-11	1.00E-05	0.350049081
Cerium Oxide	n-Dodecane	45	731.415	0.000995	36	4.54E-09	1.30E-11	1.26E-05	0.392442568
Cerium Oxide	n-Dodecane	45	731.415	0.000995	38	5.06E-09	1.23E-11	1.56E-05	0.43725854
Cerium Oxide	n-Dodecane	45	731.415	0.000995	40	5.61E-09	1.17E-11	1.92E-05	0.484496998
Cerium Oxide	n-Dodecane	45	731.415	0.000995	42	6.18E-09	1.12E-11	2.33E-05	0.53415794
Cerium Oxide	n-Dodecane	45	731.415	0.000995	44	6.79E-09	1.06E-11	2.80E-05	0.586241367
Cerium Oxide	n-Dodecane	45	731.415	0.000995	46	7.42E-09	1.02E-11	3.35E-05	0.64074728
Cerium Oxide	n-Dodecane	45	731.415	0.000995	48	8.07E-09	9.76E-12	3.97E-05	0.697675677
Cerium Oxide	n-Dodecane	45	731.415	0.000995	50	8.76E-09	9.37E-12	4.68E-05	0.757026559
Cerium Oxide	n-Dodecane	45	731.415	0.000995	52	9.48E-09	9.01E-12	5.47E-05	0.818799926
Cerium Oxide	n-Dodecane	45	731.415	0.000995	54	1.02E-08	8.67E-12	6.36E-05	0.882995778
Cerium Oxide	n-Dodecane	45	731.415	0.000995	56	1.10E-08	8.36E-12	7.36E-05	0.949614116
Cerium Oxide	n-Dodecane	45	731.415	0.000995	58	1.18E-08	8.08E-12	8.47E-05	1.018654938
Cerium Oxide	n-Dodecane	45	731.415	0.000995	60	1.26E-08	7.81E-12	9.70E-05	1.090118245
Cerium Oxide	n-Dodecane	45	731.415	0.000995	62	1.35E-08	7.55E-12	0.000110561	1.164004037
Cerium Oxide	n-Dodecane	45	731.415	0.000995	64	1.44E-08	7.32E-12	0.000125533	1.240312314
Cerium Oxide	n-Dodecane	45	731.415	0.000995	66	1.53E-08	7.10E-12	0.000141975	1.319043076
Cerium Oxide	n-Dodecane	45	731.415	0.000995	68	1.62E-08	6.89E-12	0.000159982	1.400196324
Cerium Oxide	n-Dodecane	45	731.415	0.000995	70	1.72E-08	6.69E-12	0.000179651	1.483772056
Cerium Oxide	n-Dodecane	45	731.415	0.000995	72	1.82E-08	6.51E-12	0.000201079	1.569770273
Cerium Oxide	n-Dodecane	45	731.415	0.000995	74	1.92E-08	6.33E-12	0.000224369	1.658190975
Cerium Oxide	n-Dodecane	45	731.415	0.000995	76	2.02E-08	6.16E-12	0.000249627	1.749034162
Cerium Oxide	n-Dodecane	45	731.415	0.000995	78	2.13E-08	6.01E-12	0.000276959	1.842299834
Cerium Oxide	n-Dodecane	45	731.415	0.000995	80	2.24E-08	5.86E-12	0.000306476	1.937987991
Cerium Oxide	n-Dodecane	45	731.415	0.000995	82	2.36E-08	5.71E-12	0.000338292	2.036098633
Cerium Oxide	n-Dodecane	45	731.415	0.000995	84	2.47E-08	5.58E-12	0.000372523	2.13663176
Cerium Oxide	n-Dodecane	45	731.415	0.000995	86	2.59E-08	5.45E-12	0.000409289	2.239587372
Cerium Oxide	n-Dodecane	45	731.415	0.000995	88	2.71E-08	5.32E-12	0.000448711	2.344965469
Cerium Oxide	n-Dodecane	45	731.415	0.000995	90	2.84E-08	5.20E-12	0.000490915	2.452766051
Cerium Oxide	n-Dodecane	45	731.415	0.000995	92	2.97E-08	5.09E-12	0.000536028	2.562989118
Cerium Oxide	n-Dodecane	45	731.415	0.000995	94	3.10E-08	4.98E-12	0.000584181	2.67563467
Cerium Oxide	n-Dodecane	45	731.415	0.000995	96	3.23E-08	4.88E-12	0.000635508	2.790702707
Cerium Oxide	n-Dodecane	45	731.415	0.000995	98	3.37E-08	4.78E-12	0.000690146	2.908193229
Cerium Oxide	n-Dodecane	45	731.415	0.000995	100	3.50E-08	4.68E-12	0.000748232	3.028106236
Cerium Oxide	n-Dodecane	50	727.9	0.00092	10	3.79E-10	5.15E-11	7.37E-08	0.032767618
Cerium Oxide	n-Dodecane	50	727.9	0.00092	12	5.46E-10	4.29E-11	1.53E-07	0.04718537
Cerium Oxide	n-Dodecane	50	727.9	0.00092	14	7.43E-10	3.68E-11	2.83E-07	0.064224531
Cerium Oxide	n-Dodecane	50	727.9	0.00092	16	9.71E-10	3.22E-11	4.83E-07	0.083885102
Cerium Oxide	n-Dodecane	50	727.9	0.00092	18	1.23E-09	2.86E-11	7.74E-07	0.106167082
Cerium Oxide	n-Dodecane	50	727.9	0.00092	20	1.52E-09	2.57E-11	1.18E-06	0.131070472
Cerium Oxide	n-Dodecane	50	727.9	0.00092	22	1.84E-09	2.34E-11	1.73E-06	0.158595271
Cerium Oxide	n-Dodecane	50	727.9	0.00092	24	2.18E-09	2.14E-11	2.45E-06	0.188741479
Cerium Oxide	n-Dodecane	50	727.9	0.00092	26	2.56E-09	1.98E-11	3.37E-06	0.221509097
Cerium Oxide	n-Dodecane	50	727.9	0.00092	28	2.97E-09	1.84E-11	4.53E-06	0.256898124
Cerium Oxide	n-Dodecane	50	727.9	0.00092	30	3.41E-09	1.72E-11	5.97E-06	0.294908561
Cerium Oxide	n-Dodecane	50	727.9	0.00092	32	3.88E-09	1.61E-11	7.73E-06	0.335540407
Cerium Oxide	n-Dodecane	50	727.9	0.00092	34	4.38E-09	1.51E-11	9.85E-06	0.378793663
Cerium Oxide	n-Dodecane	50	727.9	0.00092	36	4.92E-09	1.43E-11	1.24E-05	0.424668328
Cerium Oxide	n-Dodecane	50	727.9	0.00092	38	5.48E-09	1.35E-11	1.54E-05	0.473164403
Cerium Oxide	n-Dodecane	50	727.9	0.00092	40	6.07E-09	1.29E-11	1.89E-05	0.524281887
Cerium Oxide	n-Dodecane	50	727.9	0.00092	42	6.69E-09	1.23E-11	2.29E-05	0.57802078
Cerium Oxide	n-Dodecane	50	727.9	0.00092	44	7.34E-09	1.17E-11	2.76E-05	0.634381083
Cerium Oxide	n-Dodecane	50	727.9	0.00092	46	8.03E-09	1.12E-11	3.30E-05	0.693362795
Cerium Oxide	n-Dodecane	50	727.9	0.00092	48	8.74E-09	1.07E-11	3.91E-05	0.754965917
Cerium Oxide	n-Dodecane	50	727.9	0.00092	50	9.48E-09	1.03E-11	4.61E-05	0.819190448
Cerium Oxide	n-Dodecane	50	727.9	0.00092	52	1.03E-08	9.90E-12	5.39E-05	0.886036388
Cerium Oxide	n-Dodecane	50	727.9	0.00092	54	1.11E-08	9.53E-12	6.27E-05	0.955503738
Cerium Oxide	n-Dodecane	50	727.9	0.00092	56	1.19E-08	9.19E-12	7.25E-05	1.027592498
Cerium Oxide	n-Dodecane	50	727.9	0.00092	58	1.28E-08	8.87E-12	8.34E-05	1.102302667
Cerium Oxide	n-Dodecane	50	727.9	0.00092	60	1.37E-08	8.58E-12	9.55E-05	1.179634245
Cerium Oxide	n-Dodecane	50	727.9	0.00092	62	1.46E-08	8.30E-12	0.00010891	1.259587233
Cerium Oxide	n-Dodecane	50	727.9	0.00092	64	1.55E-08	8.04E-12	0.000123658	1.34216163
Cerium Oxide	n-Dodecane	50	727.9	0.00092	66	1.65E-08	7.80E-12	0.000139855	1.427357436
Cerium Oxide	n-Dodecane	50	727.9	0.00092	68	1.75E-08	7.57E-12	0.000157593	1.515174652
Cerium Oxide	n-Dodecane	50	727.9	0.00092	70	1.86E-08	7.35E-12	0.000176968	1.605613278
Cerium Oxide	n-Dodecane	50	727.9	0.00092	72	1.97E-08	7.15E-12	0.000198076	1.698673313
Cerium Oxide	n-Dodecane	50	727.9	0.00092	74	2.08E-08	6.95E-12	0.000221019	1.794354757
Cerium Oxide	n-Dodecane	50	727.9	0.00092	76	2.19E-08	6.77E-12	0.000245899	1.892657611
Cerium Oxide	n-Dodecane	50	727.9	0.00092	78	2.31E-08	6.60E-12	0.000272823	1.993581874
Cerium Oxide	n-Dodecane	50	727.9	0.00092	80	2.43E-08	6.43E-12	0.0003019	2.097127546
Cerium Oxide	n-Dodecane	50	727.9	0.00092	82	2.55E-08	6.28E-12	0.000333241	2.203294628
Cerium Oxide	n-Dodecane	50	727.9	0.00092	84	2.68E-08	6.13E-12	0.000366961	2.31208312
Cerium Oxide	n-Dodecane	50	727.9	0.00092	86	2.80E-08	5.98E-12	0.000403178	2.423493021
Cerium Oxide	n-Dodecane	50	727.9	0.00092	88	2.94E-08	5.85E-12	0.000442011	2.537524331
Cerium Oxide	n-Dodecane	50	727.9	0.00092	90	3.07E-08	5.72E-12	0.000483585	2.654177051
Cerium Oxide	n-Dodecane	50	727.9	0.00092	92	3.21E-08	5.59E-12	0.000528024	2.77345118
Cerium Oxide	n-Dodecane	50	727.9	0.00092	94	3.35E-08	5.47E-12	0.000575459	2.895346719
Cerium Oxide	n-Dodecane	50	727.9	0.00092	96	3.50E-08	5.36E-12	0.000626019	3.019863667
Cerium Oxide	n-Dodecane	50	727.9	0.00092	98	3.64E-08	5.25E-12	0.00067984	3.147002024
Cerium Oxide	n-Dodecane	50	727.9	0.00092	100	3.79E-08	5.15E-12	0.00073706	3.276761791
Cerium Oxide	n-Dodecane	55	724.345	0.00086	10	4.06E-10	5.59E-11	7.26E-08	0.035073196
Cerium Oxide	n-Dodecane	55	724.345	0.00086	12	5.85E-10	4.66E-11	1.51E-07	0.050505402
Cerium Oxide	n-Dodecane	55	724.345	0.00086	14	7.96E-10	3.99E-11	2.79E-07	0.068743463
Cerium Oxide	n-Dodecane	55	724.345	0.00086	16	1.04E-09	3.49E-11	4.76E-07	0.089787381
Cerium Oxide	n-Dodecane	55	724.345	0.00086	18	1.32E-09	3.11E-11	7.62E-07	0.113637154
Cerium Oxide	n-Dodecane	55	724.345	0.00086	20	1.62E-09	2.79E-11	1.16E-06	0.140292783
Cerium Oxide	n-Dodecane	55	724.345	0.00086	22	1.96E-09	2.54E-11	1.70E-06	0.169754267
Cerium Oxide	n-Dodecane	55	724.345	0.00086	24	2.34E-09	2.33E-11	2.41E-06	0.202021607
Cerium Oxide	n-Dodecane	55	724.345	0.00086	26	2.74E-09	2.15E-11	3.32E-06	0.237094803
Cerium Oxide	n-Dodecane	55	724.345	0.00086	28	3.18E-09	2.00E-11	4.46E-06	0.274973854
Cerium Oxide	n-Dodecane	55	724.345	0.00086	30	3.65E-09	1.86E-11	5.88E-06	0.315658761
Cerium Oxide	n-Dodecane	55	724.345	0.00086	32	4.16E-09	1.75E-11	7.62E-06	0.359149524
Cerium Oxide	n-Dodecane	55	724.345	0.00086	34	4.69E-09	1.64E-11	9.70E-06	0.405446142
Cerium Oxide	n-Dodecane	55	724.345	0.00086	36	5.26E-09	1.55E-11	1.22E-05	0.454548616
Cerium Oxide	n-Dodecane	55	724.345	0.00086	38	5.86E-09	1.47E-11	1.51E-05	0.506456945
Cerium Oxide	n-Dodecane	55	724.345	0.00086	40	6.50E-09	1.40E-11	1.86E-05	0.56117113
Cerium Oxide	n-Dodecane	55	724.345	0.00086	42	7.16E-09	1.33E-11	2.26E-05	0.618691171
Cerium Oxide	n-Dodecane	55	724.345	0.00086	44	7.86E-09	1.27E-11	2.72E-05	0.679017068
Cerium Oxide	n-Dodecane	55	724.345	0.00086	46	8.59E-09	1.22E-11	3.25E-05	0.74214882
Cerium Oxide	n-Dodecane	55	724.345	0.00086	48	9.35E-09	1.16E-11	3.86E-05	0.808086428
Cerium Oxide	n-Dodecane	55	724.345	0.00086	50	1.01E-08	1.12E-11	4.54E-05	0.876829891
Cerium Oxide	n-Dodecane	55	724.345	0.00086	52	1.10E-08	1.07E-11	5.31E-05	0.948379211
Cerium Oxide	n-Dodecane	55	724.345	0.00086	54	1.18E-08	1.04E-11	6.18E-05	1.022734385
Cerium Oxide	n-Dodecane	55	724.345	0.00086	56	1.27E-08	9.98E-12	7.14E-05	1.099895416
Cerium Oxide	n-Dodecane	55	724.345	0.00086	58	1.37E-08	9.64E-12	8.22E-05	1.179862302
Cerium Oxide	n-Dodecane	55	724.345	0.00086	60	1.46E-08	9.32E-12	9.41E-05	1.262635044
Cerium Oxide	n-Dodecane	55	724.345	0.00086	62	1.56E-08	9.02E-12	0.000107311	1.348213641
Cerium Oxide	n-Dodecane	55	724.345	0.00086	64	1.66E-08	8.73E-12	0.000121842	1.436598094
Cerium Oxide	n-Dodecane	55	724.345	0.00086	66	1.77E-08	8.47E-12	0.000137801	1.527788403
Cerium Oxide	n-Dodecane	55	724.345	0.00086	68	1.88E-08	8.22E-12	0.000155278	1.621784567
Cerium Oxide	n-Dodecane	55	724.345	0.00086	70	1.99E-08	7.99E-12	0.000174368	1.718586587
Cerium Oxide	n-Dodecane	55	724.345	0.00086	72	2.10E-08	7.76E-12	0.000195167	1.818194463
Cerium Oxide	n-Dodecane	55	724.345	0.00086	74	2.22E-08	7.55E-12	0.000217772	1.920608194
Cerium Oxide	n-Dodecane	55	724.345	0.00086	76	2.34E-08	7.35E-12	0.000242287	2.025827781
Cerium Oxide	n-Dodecane	55	724.345	0.00086	78	2.47E-08	7.17E-12	0.000268815	2.133853224
Cerium Oxide	n-Dodecane	55	724.345	0.00086	80	2.60E-08	6.99E-12	0.000297465	2.244684522
Cerium Oxide	n-Dodecane	55	724.345	0.00086	82	2.73E-08	6.82E-12	0.000328345	2.358321676
Cerium Oxide	n-Dodecane	55	724.345	0.00086	84	2.86E-08	6.65E-12	0.00036157	2.474764685
Cerium Oxide	n-Dodecane	55	724.345	0.00086	86	3.00E-08	6.50E-12	0.000397255	2.594013551
Cerium Oxide	n-Dodecane	55	724.345	0.00086	88	3.14E-08	6.35E-12	0.000435518	2.716068272
Cerium Oxide	n-Dodecane	55	724.345	0.00086	90	3.29E-08	6.21E-12	0.000476481	2.840928848
Cerium Oxide	n-Dodecane	55	724.345	0.00086	92	3.44E-08	6.08E-12	0.000520268	2.96859528
Cerium Oxide	n-Dodecane	55	724.345	0.00086	94	3.59E-08	5.95E-12	0.000567005	3.099067568
Cerium Oxide	n-Dodecane	55	724.345	0.00086	96	3.74E-08	5.82E-12	0.000616823	3.232345712
Cerium Oxide	n-Dodecane	55	724.345	0.00086	98	3.90E-08	5.70E-12	0.000669853	3.368429711
Cerium Oxide	n-Dodecane	55	724.345	0.00086	100	4.06E-08	5.59E-12	0.000726232	3.507319566
Cerium Oxide	n-Dodecane	60	720.79	0.0008	10	4.37E-10	6.10E-11	7.16E-08	0.03772461
Cerium Oxide	n-Dodecane	60	720.79	0.0008	12	6.29E-10	5.08E-11	1.48E-07	0.054323438
Cerium Oxide	n-Dodecane	60	720.79	0.0008	14	8.56E-10	4.36E-11	2.75E-07	0.073940236
Cerium Oxide	n-Dodecane	60	720.79	0.0008	16	1.12E-09	3.81E-11	4.69E-07	0.096575002
Cerium Oxide	n-Dodecane	60	720.79	0.0008	18	1.41E-09	3.39E-11	7.51E-07	0.122227737
Cerium Oxide	n-Dodecane	60	720.79	0.0008	20	1.75E-09	3.05E-11	1.15E-06	0.15089844
Cerium Oxide	n-Dodecane	60	720.79	0.0008	22	2.11E-09	2.77E-11	1.68E-06	0.182587113
Cerium Oxide	n-Dodecane	60	720.79	0.0008	24	2.51E-09	2.54E-11	2.37E-06	0.217293754
Cerium Oxide	n-Dodecane	60	720.79	0.0008	26	2.95E-09	2.35E-11	3.27E-06	0.255018364
Cerium Oxide	n-Dodecane	60	720.79	0.0008	28	3.42E-09	2.18E-11	4.40E-06	0.295760943
Cerium Oxide	n-Dodecane	60	720.79	0.0008	30	3.93E-09	2.03E-11	5.80E-06	0.339521491
Cerium Oxide	n-Dodecane	60	720.79	0.0008	32	4.47E-09	1.91E-11	7.50E-06	0.386300007
Cerium Oxide	n-Dodecane	60	720.79	0.0008	34	5.05E-09	1.79E-11	9.56E-06	0.436096492
Cerium Oxide	n-Dodecane	60	720.79	0.0008	36	5.66E-09	1.69E-11	1.20E-05	0.488910946
Cerium Oxide	n-Dodecane	60	720.79	0.0008	38	6.30E-09	1.61E-11	1.49E-05	0.544743369
Cerium Oxide	n-Dodecane	60	720.79	0.0008	40	6.99E-09	1.53E-11	1.83E-05	0.603593761
Cerium Oxide	n-Dodecane	60	720.79	0.0008	42	7.70E-09	1.45E-11	2.23E-05	0.665462121
Cerium Oxide	n-Dodecane	60	720.79	0.0008	44	8.45E-09	1.39E-11	2.68E-05	0.730348451
Cerium Oxide	n-Dodecane	60	720.79	0.0008	46	9.24E-09	1.33E-11	3.20E-05	0.798252749
Cerium Oxide	n-Dodecane	60	720.79	0.0008	48	1.01E-08	1.27E-11	3.80E-05	0.869175016
Cerium Oxide	n-Dodecane	60	720.79	0.0008	50	1.09E-08	1.22E-11	4.47E-05	0.943115252
Cerium Oxide	n-Dodecane	60	720.79	0.0008	52	1.18E-08	1.17E-11	5.23E-05	1.020073456
Cerium Oxide	n-Dodecane	60	720.79	0.0008	54	1.27E-08	1.13E-11	6.09E-05	1.100049629
Cerium Oxide	n-Dodecane	60	720.79	0.0008	56	1.37E-08	1.09E-11	7.04E-05	1.183043771
Cerium Oxide	n-Dodecane	60	720.79	0.0008	58	1.47E-08	1.05E-11	8.10E-05	1.269055882
Cerium Oxide	n-Dodecane	60	720.79	0.0008	60	1.57E-08	1.02E-11	9.28E-05	1.358085962
Cerium Oxide	n-Dodecane	60	720.79	0.0008	62	1.68E-08	9.84E-12	0.000105759	1.450134011
Cerium Oxide	n-Dodecane	60	720.79	0.0008	64	1.79E-08	9.53E-12	0.00012008	1.545200028
Cerium Oxide	n-Dodecane	60	720.79	0.0008	66	1.90E-08	9.24E-12	0.000135808	1.643284014
Cerium Oxide	n-Dodecane	60	720.79	0.0008	68	2.02E-08	8.97E-12	0.000153033	1.744385969
Cerium Oxide	n-Dodecane	60	720.79	0.0008	70	2.14E-08	8.71E-12	0.000171847	1.848505893
Cerium Oxide	n-Dodecane	60	720.79	0.0008	72	2.26E-08	8.47E-12	0.000192344	1.955643786
Cerium Oxide	n-Dodecane	60	720.79	0.0008	74	2.39E-08	8.24E-12	0.000214623	2.065799647
Cerium Oxide	n-Dodecane	60	720.79	0.0008	76	2.52E-08	8.03E-12	0.000238783	2.178973477
Cerium Oxide	n-Dodecane	60	720.79	0.0008	78	2.66E-08	7.82E-12	0.000264928	2.295165276
Cerium Oxide	n-Dodecane	60	720.79	0.0008	80	2.79E-08	7.63E-12	0.000293163	2.414375044
Cerium Oxide	n-Dodecane	60	720.79	0.0008	82	2.94E-08	7.44E-12	0.000323597	2.53660278
Cerium Oxide	n-Dodecane	60	720.79	0.0008	84	3.08E-08	7.26E-12	0.000356341	2.661848486
Cerium Oxide	n-Dodecane	60	720.79	0.0008	86	3.23E-08	7.09E-12	0.00039151	2.79011216
Cerium Oxide	n-Dodecane	60	720.79	0.0008	88	3.38E-08	6.93E-12	0.00042922	2.921393803
Cerium Oxide	n-Dodecane	60	720.79	0.0008	90	3.54E-08	6.78E-12	0.00046959	3.055693415
Cerium Oxide	n-Dodecane	60	720.79	0.0008	92	3.70E-08	6.63E-12	0.000512744	3.193010995
Cerium Oxide	n-Dodecane	60	720.79	0.0008	94	3.86E-08	6.49E-12	0.000558805	3.333346545
Cerium Oxide	n-Dodecane	60	720.79	0.0008	96	4.02E-08	6.35E-12	0.000607903	3.476700063
Cerium Oxide	n-Dodecane	60	720.79	0.0008	98	4.19E-08	6.22E-12	0.000660166	3.62307155
Cerium Oxide	n-Dodecane	60	720.79	0.0008	100	4.37E-08	6.10E-12	0.00071573	3.772461006
Cerium Oxide	n-Dodecane	65	717.185	0.000755	10	4.63E-10	6.56E-11	7.06E-08	0.03999558
Cerium Oxide	n-Dodecane	65	717.185	0.000755	12	6.67E-10	5.47E-11	1.46E-07	0.057593636
Cerium Oxide	n-Dodecane	65	717.185	0.000755	14	9.07E-10	4.69E-11	2.71E-07	0.078391338
Cerium Oxide	n-Dodecane	65	717.185	0.000755	16	1.19E-09	4.10E-11	4.62E-07	0.102388686
Cerium Oxide	n-Dodecane	65	717.185	0.000755	18	1.50E-09	3.65E-11	7.41E-07	0.129585681
Cerium Oxide	n-Dodecane	65	717.185	0.000755	20	1.85E-09	3.28E-11	1.13E-06	0.159982322
Cerium Oxide	n-Dodecane	65	717.185	0.000755	22	2.24E-09	2.98E-11	1.65E-06	0.19357861
Cerium Oxide	n-Dodecane	65	717.185	0.000755	24	2.67E-09	2.73E-11	2.34E-06	0.230374544
Cerium Oxide	n-Dodecane	65	717.185	0.000755	26	3.13E-09	2.52E-11	3.22E-06	0.270370124
Cerium Oxide	n-Dodecane	65	717.185	0.000755	28	3.63E-09	2.34E-11	4.34E-06	0.313565351
Cerium Oxide	n-Dodecane	65	717.185	0.000755	30	4.17E-09	2.19E-11	5.71E-06	0.359960224
Cerium Oxide	n-Dodecane	65	717.185	0.000755	32	4.74E-09	2.05E-11	7.40E-06	0.409554744
Cerium Oxide	n-Dodecane	65	717.185	0.000755	34	5.35E-09	1.93E-11	9.43E-06	0.46234891
Cerium Oxide	n-Dodecane	65	717.185	0.000755	36	6.00E-09	1.82E-11	1.19E-05	0.518342723
Cerium Oxide	n-Dodecane	65	717.185	0.000755	38	6.68E-09	1.73E-11	1.47E-05	0.577536182
Cerium Oxide	n-Dodecane	65	717.185	0.000755	40	7.41E-09	1.64E-11	1.81E-05	0.639929288
Cerium Oxide	n-Dodecane	65	717.185	0.000755	42	8.17E-09	1.56E-11	2.20E-05	0.70552204
Cerium Oxide	n-Dodecane	65	717.185	0.000755	44	8.96E-09	1.49E-11	2.64E-05	0.774314438
Cerium Oxide	n-Dodecane	65	717.185	0.000755	46	9.80E-09	1.43E-11	3.16E-05	0.846306483
Cerium Oxide	n-Dodecane	65	717.185	0.000755	48	1.07E-08	1.37E-11	3.75E-05	0.921498175
Cerium Oxide	n-Dodecane	65	717.185	0.000755	50	1.16E-08	1.31E-11	4.41E-05	0.999889512
Cerium Oxide	n-Dodecane	65	717.185	0.000755	52	1.25E-08	1.26E-11	5.16E-05	1.081480497
Cerium Oxide	n-Dodecane	65	717.185	0.000755	54	1.35E-08	1.22E-11	6.00E-05	1.166271127
Cerium Oxide	n-Dodecane	65	717.185	0.000755	56	1.45E-08	1.17E-11	6.94E-05	1.254261404
Cerium Oxide	n-Dodecane	65	717.185	0.000755	58	1.56E-08	1.13E-11	7.98E-05	1.345451328
Cerium Oxide	n-Dodecane	65	717.185	0.000755	60	1.67E-08	1.09E-11	9.14E-05	1.439840898
Cerium Oxide	n-Dodecane	65	717.185	0.000755	62	1.78E-08	1.06E-11	0.000104253	1.537430114
Cerium Oxide	n-Dodecane	65	717.185	0.000755	64	1.90E-08	1.03E-11	0.000118371	1.638218977
Cerium Oxide	n-Dodecane	65	717.185	0.000755	66	2.02E-08	9.94E-12	0.000133875	1.742207486
Cerium Oxide	n-Dodecane	65	717.185	0.000755	68	2.14E-08	9.65E-12	0.000150855	1.849395642
Cerium Oxide	n-Dodecane	65	717.185	0.000755	70	2.27E-08	9.37E-12	0.000169401	1.959783444
Cerium Oxide	n-Dodecane	65	717.185	0.000755	72	2.40E-08	9.11E-12	0.000189607	2.073370893
Cerium Oxide	n-Dodecane	65	717.185	0.000755	74	2.53E-08	8.87E-12	0.000211568	2.190157988
Cerium Oxide	n-Dodecane	65	717.185	0.000755	76	2.67E-08	8.63E-12	0.000235385	2.310144729
Cerium Oxide	n-Dodecane	65	717.185	0.000755	78	2.82E-08	8.41E-12	0.000261157	2.433331117
Cerium Oxide	n-Dodecane	65	717.185	0.000755	80	2.96E-08	8.20E-12	0.000288991	2.559717152
Cerium Oxide	n-Dodecane	65	717.185	0.000755	82	3.11E-08	8.00E-12	0.000318991	2.689302832
Cerium Oxide	n-Dodecane	65	717.185	0.000755	84	3.27E-08	7.81E-12	0.00035127	2.82208816
Cerium Oxide	n-Dodecane	65	717.185	0.000755	86	3.42E-08	7.63E-12	0.000385938	2.958073133
Cerium Oxide	n-Dodecane	65	717.185	0.000755	88	3.58E-08	7.46E-12	0.000423111	3.097257753
Cerium Oxide	n-Dodecane	65	717.185	0.000755	90	3.75E-08	7.29E-12	0.000462907	3.23964202
Cerium Oxide	n-Dodecane	65	717.185	0.000755	92	3.92E-08	7.13E-12	0.000505446	3.385225933
Cerium Oxide	n-Dodecane	65	717.185	0.000755	94	4.09E-08	6.98E-12	0.000550852	3.534009492
Cerium Oxide	n-Dodecane	65	717.185	0.000755	96	4.27E-08	6.83E-12	0.000599251	3.685992698
Cerium Oxide	n-Dodecane	65	717.185	0.000755	98	4.45E-08	6.69E-12	0.000650771	3.841175551
Cerium Oxide	n-Dodecane	65	717.185	0.000755	100	4.63E-08	6.56E-12	0.000705543	3.999558049
Cerium Oxide	n-Dodecane	70	713.58	0.00071	10	4.93E-10	7.08E-11	6.96E-08	0.04255442
Cerium Oxide	n-Dodecane	70	713.58	0.00071	12	7.09E-10	5.90E-11	1.44E-07	0.061278365
Cerium Oxide	n-Dodecane	70	713.58	0.00071	14	9.65E-10	5.06E-11	2.67E-07	0.083406664
Cerium Oxide	n-Dodecane	70	713.58	0.00071	16	1.26E-09	4.43E-11	4.56E-07	0.108939316
Cerium Oxide	n-Dodecane	70	713.58	0.00071	18	1.60E-09	3.93E-11	7.30E-07	0.137876322
Cerium Oxide	n-Dodecane	70	713.58	0.00071	20	1.97E-09	3.54E-11	1.11E-06	0.170217682
Cerium Oxide	n-Dodecane	70	713.58	0.00071	22	2.38E-09	3.22E-11	1.63E-06	0.205963395
Cerium Oxide	n-Dodecane	70	713.58	0.00071	24	2.84E-09	2.95E-11	2.31E-06	0.245113462
Cerium Oxide	n-Dodecane	70	713.58	0.00071	26	3.33E-09	2.72E-11	3.18E-06	0.287667882
Cerium Oxide	n-Dodecane	70	713.58	0.00071	28	3.86E-09	2.53E-11	4.28E-06	0.333626656
Cerium Oxide	n-Dodecane	70	713.58	0.00071	30	4.43E-09	2.36E-11	5.63E-06	0.382989784
Cerium Oxide	n-Dodecane	70	713.58	0.00071	32	5.04E-09	2.21E-11	7.29E-06	0.435757265
Cerium Oxide	n-Dodecane	70	713.58	0.00071	34	5.69E-09	2.08E-11	9.30E-06	0.4919291
Cerium Oxide	n-Dodecane	70	713.58	0.00071	36	6.38E-09	1.97E-11	1.17E-05	0.551505289
Cerium Oxide	n-Dodecane	70	713.58	0.00071	38	7.11E-09	1.86E-11	1.45E-05	0.614485831
Cerium Oxide	n-Dodecane	70	713.58	0.00071	40	7.88E-09	1.77E-11	1.78E-05	0.680870727
Cerium Oxide	n-Dodecane	70	713.58	0.00071	42	8.69E-09	1.69E-11	2.16E-05	0.750659976
Cerium Oxide	n-Dodecane	70	713.58	0.00071	44	9.54E-09	1.61E-11	2.61E-05	0.823853579
Cerium Oxide	n-Dodecane	70	713.58	0.00071	46	1.04E-08	1.54E-11	3.11E-05	0.900451536
Cerium Oxide	n-Dodecane	70	713.58	0.00071	48	1.13E-08	1.48E-11	3.69E-05	0.980453846
Cerium Oxide	n-Dodecane	70	713.58	0.00071	50	1.23E-08	1.42E-11	4.35E-05	1.06386051
Cerium Oxide	n-Dodecane	70	713.58	0.00071	52	1.33E-08	1.36E-11	5.09E-05	1.150671528
Cerium Oxide	n-Dodecane	70	713.58	0.00071	54	1.44E-08	1.31E-11	5.92E-05	1.240886899
Cerium Oxide	n-Dodecane	70	713.58	0.00071	56	1.54E-08	1.26E-11	6.84E-05	1.334506624
Cerium Oxide	n-Dodecane	70	713.58	0.00071	58	1.66E-08	1.22E-11	7.87E-05	1.431530703
Cerium Oxide	n-Dodecane	70	713.58	0.00071	60	1.77E-08	1.18E-11	9.02E-05	1.531959135
Cerium Oxide	n-Dodecane	70	713.58	0.00071	62	1.89E-08	1.14E-11	0.000102792	1.635791921
Cerium Oxide	n-Dodecane	70	713.58	0.00071	64	2.02E-08	1.11E-11	0.000116711	1.74302906
Cerium Oxide	n-Dodecane	70	713.58	0.00071	66	2.15E-08	1.07E-11	0.000131998	1.853670553
Cerium Oxide	n-Dodecane	70	713.58	0.00071	68	2.28E-08	1.04E-11	0.00014874	1.9677164
Cerium Oxide	n-Dodecane	70	713.58	0.00071	70	2.41E-08	1.01E-11	0.000167026	2.0851666
Cerium Oxide	n-Dodecane	70	713.58	0.00071	72	2.55E-08	9.83E-12	0.000186949	2.206021154
Cerium Oxide	n-Dodecane	70	713.58	0.00071	74	2.70E-08	9.57E-12	0.000208603	2.330280062
Cerium Oxide	n-Dodecane	70	713.58	0.00071	76	2.84E-08	9.32E-12	0.000232085	2.457943323
Cerium Oxide	n-Dodecane	70	713.58	0.00071	78	3.00E-08	9.08E-12	0.000257497	2.589010938
Cerium Oxide	n-Dodecane	70	713.58	0.00071	80	3.15E-08	8.85E-12	0.00028494	2.723482907
Cerium Oxide	n-Dodecane	70	713.58	0.00071	82	3.31E-08	8.63E-12	0.00031452	2.861359229
Cerium Oxide	n-Dodecane	70	713.58	0.00071	84	3.48E-08	8.43E-12	0.000346346	3.002639905
Cerium Oxide	n-Dodecane	70	713.58	0.00071	86	3.64E-08	8.23E-12	0.000380528	3.147324934
Cerium Oxide	n-Dodecane	70	713.58	0.00071	88	3.81E-08	8.05E-12	0.00041718	3.295414317
Cerium Oxide	n-Dodecane	70	713.58	0.00071	90	3.99E-08	7.87E-12	0.000456418	3.446908054
Cerium Oxide	n-Dodecane	70	713.58	0.00071	92	4.17E-08	7.70E-12	0.000498361	3.601806144
Cerium Oxide	n-Dodecane	70	713.58	0.00071	94	4.35E-08	7.53E-12	0.000543131	3.760108588
Cerium Oxide	n-Dodecane	70	713.58	0.00071	96	4.54E-08	7.38E-12	0.000590851	3.921815386
Cerium Oxide	n-Dodecane	70	713.58	0.00071	98	4.73E-08	7.22E-12	0.000641649	4.086926537
Cerium Oxide	n-Dodecane	70	713.58	0.00071	100	4.93E-08	7.08E-12	0.000695654	4.255442042
Cerium Oxide	n-Dodecane	75	709.935	0.00067	10	5.22E-10	7.61E-11	6.86E-08	0.0451206
Cerium Oxide	n-Dodecane	75	709.935	0.00067	12	7.52E-10	6.34E-11	1.42E-07	0.064973664
Cerium Oxide	n-Dodecane	75	709.935	0.00067	14	1.02E-09	5.44E-11	2.64E-07	0.088436376
Cerium Oxide	n-Dodecane	75	709.935	0.00067	16	1.34E-09	4.76E-11	4.50E-07	0.115508736
Cerium Oxide	n-Dodecane	75	709.935	0.00067	18	1.69E-09	4.23E-11	7.20E-07	0.146190744
Cerium Oxide	n-Dodecane	75	709.935	0.00067	20	2.09E-09	3.81E-11	1.10E-06	0.1804824
Cerium Oxide	n-Dodecane	75	709.935	0.00067	22	2.53E-09	3.46E-11	1.61E-06	0.218383705
Cerium Oxide	n-Dodecane	75	709.935	0.00067	24	3.01E-09	3.17E-11	2.28E-06	0.259894657
Cerium Oxide	n-Dodecane	75	709.935	0.00067	26	3.53E-09	2.93E-11	3.14E-06	0.305015257
Cerium Oxide	n-Dodecane	75	709.935	0.00067	28	4.09E-09	2.72E-11	4.22E-06	0.353745505
Cerium Oxide	n-Dodecane	75	709.935	0.00067	30	4.70E-09	2.54E-11	5.56E-06	0.406085401
Cerium Oxide	n-Dodecane	75	709.935	0.00067	32	5.35E-09	2.38E-11	7.19E-06	0.462034945
Cerium Oxide	n-Dodecane	75	709.935	0.00067	34	6.04E-09	2.24E-11	9.17E-06	0.521594137
Cerium Oxide	n-Dodecane	75	709.935	0.00067	36	6.77E-09	2.11E-11	1.15E-05	0.584762977
Cerium Oxide	n-Dodecane	75	709.935	0.00067	38	7.54E-09	2.00E-11	1.43E-05	0.651541466
Cerium Oxide	n-Dodecane	75	709.935	0.00067	40	8.36E-09	1.90E-11	1.76E-05	0.721929602
Cerium Oxide	n-Dodecane	75	709.935	0.00067	42	9.21E-09	1.81E-11	2.13E-05	0.795927386
Cerium Oxide	n-Dodecane	75	709.935	0.00067	44	1.01E-08	1.73E-11	2.57E-05	0.873534818
Cerium Oxide	n-Dodecane	75	709.935	0.00067	46	1.11E-08	1.65E-11	3.07E-05	0.954751898
Cerium Oxide	n-Dodecane	75	709.935	0.00067	48	1.20E-08	1.59E-11	3.64E-05	1.039578626
Cerium Oxide	n-Dodecane	75	709.935	0.00067	50	1.31E-08	1.52E-11	4.29E-05	1.128015003
Cerium Oxide	n-Dodecane	75	709.935	0.00067	52	1.41E-08	1.46E-11	5.02E-05	1.220061027
Cerium Oxide	n-Dodecane	75	709.935	0.00067	54	1.52E-08	1.41E-11	5.83E-05	1.315716699
Cerium Oxide	n-Dodecane	75	709.935	0.00067	56	1.64E-08	1.36E-11	6.75E-05	1.414982019
Cerium Oxide	n-Dodecane	75	709.935	0.00067	58	1.76E-08	1.31E-11	7.76E-05	1.517856988
Cerium Oxide	n-Dodecane	75	709.935	0.00067	60	1.88E-08	1.27E-11	8.89E-05	1.624341604
Cerium Oxide	n-Dodecane	75	709.935	0.00067	62	2.01E-08	1.23E-11	0.000101373	1.734435868
Cerium Oxide	n-Dodecane	75	709.935	0.00067	64	2.14E-08	1.19E-11	0.000115101	1.84813978
Cerium Oxide	n-Dodecane	75	709.935	0.00067	66	2.27E-08	1.15E-11	0.000130177	1.965453341
Cerium Oxide	n-Dodecane	75	709.935	0.00067	68	2.41E-08	1.12E-11	0.000146687	2.086376549
Cerium Oxide	n-Dodecane	75	709.935	0.00067	70	2.56E-08	1.09E-11	0.000164721	2.210909405
Cerium Oxide	n-Dodecane	75	709.935	0.00067	72	2.71E-08	1.06E-11	0.000184369	2.33905191
Cerium Oxide	n-Dodecane	75	709.935	0.00067	74	2.86E-08	1.03E-11	0.000205724	2.470804062
Cerium Oxide	n-Dodecane	75	709.935	0.00067	76	3.02E-08	1.00E-11	0.000228882	2.606165862
Cerium Oxide	n-Dodecane	75	709.935	0.00067	78	3.18E-08	9.76E-12	0.000253943	2.745137311
Cerium Oxide	n-Dodecane	75	709.935	0.00067	80	3.34E-08	9.52E-12	0.000281007	2.887718407
Cerium Oxide	n-Dodecane	75	709.935	0.00067	82	3.51E-08	9.28E-12	0.000310179	3.033909151
Cerium Oxide	n-Dodecane	75	709.935	0.00067	84	3.68E-08	9.06E-12	0.000341566	3.183709544
Cerium Oxide	n-Dodecane	75	709.935	0.00067	86	3.86E-08	8.85E-12	0.000375276	3.337119584
Cerium Oxide	n-Dodecane	75	709.935	0.00067	88	4.04E-08	8.65E-12	0.000411423	3.494139272
Cerium Oxide	n-Dodecane	75	709.935	0.00067	90	4.23E-08	8.46E-12	0.000450119	3.654768609
Cerium Oxide	n-Dodecane	75	709.935	0.00067	92	4.42E-08	8.27E-12	0.000491483	3.819007593
Cerium Oxide	n-Dodecane	75	709.935	0.00067	94	4.61E-08	8.10E-12	0.000535635	3.986856225
Cerium Oxide	n-Dodecane	75	709.935	0.00067	96	4.81E-08	7.93E-12	0.000582696	4.158314506
Cerium Oxide	n-Dodecane	75	709.935	0.00067	98	5.02E-08	7.77E-12	0.000632793	4.333382434
Cerium Oxide	n-Dodecane	75	709.935	0.00067	100	5.22E-08	7.61E-12	0.000686053	4.512060011
Cerium Oxide	n-Dodecane	80	706.29	0.00063	10	5.56E-10	8.21E-11	6.77E-08	0.048012644
Cerium Oxide	n-Dodecane	80	706.29	0.00063	12	8.00E-10	6.84E-11	1.40E-07	0.069138207
Cerium Oxide	n-Dodecane	80	706.29	0.00063	14	1.09E-09	5.87E-11	2.60E-07	0.094104782
Cerium Oxide	n-Dodecane	80	706.29	0.00063	16	1.42E-09	5.13E-11	4.43E-07	0.122912368
Cerium Oxide	n-Dodecane	80	706.29	0.00063	18	1.80E-09	4.56E-11	7.10E-07	0.155560966
Cerium Oxide	n-Dodecane	80	706.29	0.00063	20	2.22E-09	4.11E-11	1.08E-06	0.192050576
Cerium Oxide	n-Dodecane	80	706.29	0.00063	22	2.69E-09	3.73E-11	1.59E-06	0.232381196
Cerium Oxide	n-Dodecane	80	706.29	0.00063	24	3.20E-09	3.42E-11	2.25E-06	0.276552829
Cerium Oxide	n-Dodecane	80	706.29	0.00063	26	3.76E-09	3.16E-11	3.09E-06	0.324565473
Cerium Oxide	n-Dodecane	80	706.29	0.00063	28	4.36E-09	2.93E-11	4.16E-06	0.376419128
Cerium Oxide	n-Dodecane	80	706.29	0.00063	30	5.00E-09	2.74E-11	5.48E-06	0.432113795
Cerium Oxide	n-Dodecane	80	706.29	0.00063	32	5.69E-09	2.57E-11	7.10E-06	0.491649473
Cerium Oxide	n-Dodecane	80	706.29	0.00063	34	6.42E-09	2.42E-11	9.04E-06	0.555026163
Cerium Oxide	n-Dodecane	80	706.29	0.00063	36	7.20E-09	2.28E-11	1.14E-05	0.622243865
Cerium Oxide	n-Dodecane	80	706.29	0.00063	38	8.02E-09	2.16E-11	1.41E-05	0.693302578
Cerium Oxide	n-Dodecane	80	706.29	0.00063	40	8.89E-09	2.05E-11	1.73E-05	0.768202302
Cerium Oxide	n-Dodecane	80	706.29	0.00063	42	9.80E-09	1.96E-11	2.11E-05	0.846943038
Cerium Oxide	n-Dodecane	80	706.29	0.00063	44	1.08E-08	1.87E-11	2.54E-05	0.929524786
Cerium Oxide	n-Dodecane	80	706.29	0.00063	46	1.18E-08	1.79E-11	3.03E-05	1.015947545
Cerium Oxide	n-Dodecane	80	706.29	0.00063	48	1.28E-08	1.71E-11	3.59E-05	1.106211315
Cerium Oxide	n-Dodecane	80	706.29	0.00063	50	1.39E-08	1.64E-11	4.23E-05	1.200316097
Cerium Oxide	n-Dodecane	80	706.29	0.00063	52	1.50E-08	1.58E-11	4.95E-05	1.298261891
Cerium Oxide	n-Dodecane	80	706.29	0.00063	54	1.62E-08	1.52E-11	5.75E-05	1.400048696
Cerium Oxide	n-Dodecane	80	706.29	0.00063	56	1.74E-08	1.47E-11	6.66E-05	1.505676512
Cerium Oxide	n-Dodecane	80	706.29	0.00063	58	1.87E-08	1.42E-11	7.66E-05	1.61514534
Cerium Oxide	n-Dodecane	80	706.29	0.00063	60	2.00E-08	1.37E-11	8.77E-05	1.72845518
Cerium Oxide	n-Dodecane	80	706.29	0.00063	62	2.14E-08	1.32E-11	1.00E-04	1.845606031
Cerium Oxide	n-Dodecane	80	706.29	0.00063	64	2.28E-08	1.28E-11	0.000113535	1.966597894
Cerium Oxide	n-Dodecane	80	706.29	0.00063	66	2.42E-08	1.24E-11	0.000128406	2.091430768
Cerium Oxide	n-Dodecane	80	706.29	0.00063	68	2.57E-08	1.21E-11	0.000144693	2.220104653
Cerium Oxide	n-Dodecane	80	706.29	0.00063	70	2.72E-08	1.17E-11	0.000162481	2.35261955
Cerium Oxide	n-Dodecane	80	706.29	0.00063	72	2.88E-08	1.14E-11	0.000181862	2.488975459
Cerium Oxide	n-Dodecane	80	706.29	0.00063	74	3.04E-08	1.11E-11	0.000202926	2.629172379
Cerium Oxide	n-Dodecane	80	706.29	0.00063	76	3.21E-08	1.08E-11	0.00022577	2.773210311
Cerium Oxide	n-Dodecane	80	706.29	0.00063	78	3.38E-08	1.05E-11	0.000250489	2.921089254
Cerium Oxide	n-Dodecane	80	706.29	0.00063	80	3.56E-08	1.03E-11	0.000277186	3.072809209
Cerium Oxide	n-Dodecane	80	706.29	0.00063	82	3.74E-08	1.00E-11	0.000305961	3.228370175
Cerium Oxide	n-Dodecane	80	706.29	0.00063	84	3.92E-08	9.78E-12	0.000336921	3.387772153
Cerium Oxide	n-Dodecane	80	706.29	0.00063	86	4.11E-08	9.55E-12	0.000370173	3.551015142
Cerium Oxide	n-Dodecane	80	706.29	0.00063	88	4.30E-08	9.33E-12	0.000405828	3.718099143
Cerium Oxide	n-Dodecane	80	706.29	0.00063	90	4.50E-08	9.12E-12	0.000443998	3.889024155
Cerium Oxide	n-Dodecane	80	706.29	0.00063	92	4.70E-08	8.93E-12	0.0004848	4.063790178
Cerium Oxide	n-Dodecane	80	706.29	0.00063	94	4.91E-08	8.74E-12	0.000528351	4.242397214
Cerium Oxide	n-Dodecane	80	706.29	0.00063	96	5.12E-08	8.55E-12	0.000574773	4.424845261
Cerium Oxide	n-Dodecane	80	706.29	0.00063	98	5.34E-08	8.38E-12	0.000624188	4.611134319
Cerium Oxide	n-Dodecane	80	706.29	0.00063	100	5.56E-08	8.21E-12	0.000676723	4.801264389
Cerium Oxide	n-Dodecane	85	702.59	0.0006	10	5.84E-10	8.74E-11	6.68E-08	0.050442314
Cerium Oxide	n-Dodecane	85	702.59	0.0006	12	8.41E-10	7.29E-11	1.38E-07	0.072636932
Cerium Oxide	n-Dodecane	85	702.59	0.0006	14	1.14E-09	6.25E-11	2.56E-07	0.098866935
Cerium Oxide	n-Dodecane	85	702.59	0.0006	16	1.49E-09	5.47E-11	4.38E-07	0.129132323
Cerium Oxide	n-Dodecane	85	702.59	0.0006	18	1.89E-09	4.86E-11	7.01E-07	0.163433096
Cerium Oxide	n-Dodecane	85	702.59	0.0006	20	2.34E-09	4.37E-11	1.07E-06	0.201769255
Cerium Oxide	n-Dodecane	85	702.59	0.0006	22	2.83E-09	3.97E-11	1.56E-06	0.244140798
Cerium Oxide	n-Dodecane	85	702.59	0.0006	24	3.36E-09	3.64E-11	2.22E-06	0.290547727
Cerium Oxide	n-Dodecane	85	702.59	0.0006	26	3.95E-09	3.36E-11	3.05E-06	0.34099004
Cerium Oxide	n-Dodecane	85	702.59	0.0006	28	4.58E-09	3.12E-11	4.10E-06	0.395467739
Cerium Oxide	n-Dodecane	85	702.59	0.0006	30	5.25E-09	2.91E-11	5.41E-06	0.453980823
Cerium Oxide	n-Dodecane	85	702.59	0.0006	32	5.98E-09	2.73E-11	7.00E-06	0.516529292
Cerium Oxide	n-Dodecane	85	702.59	0.0006	34	6.75E-09	2.57E-11	8.92E-06	0.583113146
Cerium Oxide	n-Dodecane	85	702.59	0.0006	36	7.57E-09	2.43E-11	1.12E-05	0.653732385
Cerium Oxide	n-Dodecane	85	702.59	0.0006	38	8.43E-09	2.30E-11	1.39E-05	0.72838701
Cerium Oxide	n-Dodecane	85	702.59	0.0006	40	9.34E-09	2.19E-11	1.71E-05	0.807077019
Cerium Oxide	n-Dodecane	85	702.59	0.0006	42	1.03E-08	2.08E-11	2.08E-05	0.889802413
Cerium Oxide	n-Dodecane	85	702.59	0.0006	44	1.13E-08	1.99E-11	2.50E-05	0.976563193
Cerium Oxide	n-Dodecane	85	702.59	0.0006	46	1.24E-08	1.90E-11	2.99E-05	1.067359357
Cerium Oxide	n-Dodecane	85	702.59	0.0006	48	1.35E-08	1.82E-11	3.54E-05	1.162190907
Cerium Oxide	n-Dodecane	85	702.59	0.0006	50	1.46E-08	1.75E-11	4.17E-05	1.261057842
Cerium Oxide	n-Dodecane	85	702.59	0.0006	52	1.58E-08	1.68E-11	4.88E-05	1.363960162
Cerium Oxide	n-Dodecane	85	702.59	0.0006	54	1.70E-08	1.62E-11	5.68E-05	1.470897867
Cerium Oxide	n-Dodecane	85	702.59	0.0006	56	1.83E-08	1.56E-11	6.57E-05	1.581870957
Cerium Oxide	n-Dodecane	85	702.59	0.0006	58	1.96E-08	1.51E-11	7.56E-05	1.696879432
Cerium Oxide	n-Dodecane	85	702.59	0.0006	60	2.10E-08	1.46E-11	8.65E-05	1.815923292
Cerium Oxide	n-Dodecane	85	702.59	0.0006	62	2.24E-08	1.41E-11	9.87E-05	1.939002538
Cerium Oxide	n-Dodecane	85	702.59	0.0006	64	2.39E-08	1.37E-11	0.000112015	2.066117168
Cerium Oxide	n-Dodecane	85	702.59	0.0006	66	2.54E-08	1.32E-11	0.000126687	2.197267184
Cerium Oxide	n-Dodecane	85	702.59	0.0006	68	2.70E-08	1.29E-11	0.000142755	2.332452585
Cerium Oxide	n-Dodecane	85	702.59	0.0006	70	2.86E-08	1.25E-11	0.000160305	2.47167337
Cerium Oxide	n-Dodecane	85	702.59	0.0006	72	3.03E-08	1.21E-11	0.000179426	2.614929541
Cerium Oxide	n-Dodecane	85	702.59	0.0006	74	3.20E-08	1.18E-11	0.000200208	2.762221097
Cerium Oxide	n-Dodecane	85	702.59	0.0006	76	3.37E-08	1.15E-11	0.000222746	2.913548038
Cerium Oxide	n-Dodecane	85	702.59	0.0006	78	3.55E-08	1.12E-11	0.000247135	3.068910364
Cerium Oxide	n-Dodecane	85	702.59	0.0006	80	3.74E-08	1.09E-11	0.000273474	3.228308076
Cerium Oxide	n-Dodecane	85	702.59	0.0006	82	3.93E-08	1.07E-11	0.000301864	3.391741172
Cerium Oxide	n-Dodecane	85	702.59	0.0006	84	4.12E-08	1.04E-11	0.000332409	3.559209653
Cerium Oxide	n-Dodecane	85	702.59	0.0006	86	4.32E-08	1.02E-11	0.000365215	3.73071352
Cerium Oxide	n-Dodecane	85	702.59	0.0006	88	4.52E-08	9.94E-12	0.000400393	3.906252771
Cerium Oxide	n-Dodecane	85	702.59	0.0006	90	4.73E-08	9.72E-12	0.000438052	4.085827408
Cerium Oxide	n-Dodecane	85	702.59	0.0006	92	4.94E-08	9.50E-12	0.000478307	4.26943743
Cerium Oxide	n-Dodecane	85	702.59	0.0006	94	5.16E-08	9.30E-12	0.000521275	4.457082837
Cerium Oxide	n-Dodecane	85	702.59	0.0006	96	5.38E-08	9.11E-12	0.000567075	4.648763629
Cerium Oxide	n-Dodecane	85	702.59	0.0006	98	5.61E-08	8.92E-12	0.000615828	4.844479806
Cerium Oxide	n-Dodecane	85	702.59	0.0006	100	5.84E-08	8.74E-12	0.00066766	5.044231368
Cerium Oxide	n-Dodecane	90	698.89	0.00057	10	6.15E-10	9.33E-11	6.59E-08	0.053127738
Cerium Oxide	n-Dodecane	90	698.89	0.00057	12	8.85E-10	7.78E-11	1.37E-07	0.076503943
Cerium Oxide	n-Dodecane	90	698.89	0.00057	14	1.21E-09	6.67E-11	2.53E-07	0.104130367
Cerium Oxide	n-Dodecane	90	698.89	0.00057	16	1.57E-09	5.83E-11	4.32E-07	0.13600701
Cerium Oxide	n-Dodecane	90	698.89	0.00057	18	1.99E-09	5.19E-11	6.92E-07	0.172133872
Cerium Oxide	n-Dodecane	90	698.89	0.00057	20	2.46E-09	4.67E-11	1.05E-06	0.212510953
Cerium Oxide	n-Dodecane	90	698.89	0.00057	22	2.98E-09	4.24E-11	1.54E-06	0.257138253
Cerium Oxide	n-Dodecane	90	698.89	0.00057	24	3.54E-09	3.89E-11	2.19E-06	0.306015772
Cerium Oxide	n-Dodecane	90	698.89	0.00057	26	4.16E-09	3.59E-11	3.01E-06	0.35914351
Cerium Oxide	n-Dodecane	90	698.89	0.00057	28	4.82E-09	3.33E-11	4.05E-06	0.416521467
Cerium Oxide	n-Dodecane	90	698.89	0.00057	30	5.53E-09	3.11E-11	5.34E-06	0.478149644
Cerium Oxide	n-Dodecane	90	698.89	0.00057	32	6.30E-09	2.92E-11	6.91E-06	0.544028039
Cerium Oxide	n-Dodecane	90	698.89	0.00057	34	7.11E-09	2.75E-11	8.80E-06	0.614156653
Cerium Oxide	n-Dodecane	90	698.89	0.00057	36	7.97E-09	2.59E-11	1.11E-05	0.688535487
Cerium Oxide	n-Dodecane	90	698.89	0.00057	38	8.88E-09	2.46E-11	1.37E-05	0.767164539
Cerium Oxide	n-Dodecane	90	698.89	0.00057	40	9.84E-09	2.33E-11	1.69E-05	0.850043811
Cerium Oxide	n-Dodecane	90	698.89	0.00057	42	1.08E-08	2.22E-11	2.05E-05	0.937173302
Cerium Oxide	n-Dodecane	90	698.89	0.00057	44	1.19E-08	2.12E-11	2.47E-05	1.028553011
Cerium Oxide	n-Dodecane	90	698.89	0.00057	46	1.30E-08	2.03E-11	2.95E-05	1.12418294
Cerium Oxide	n-Dodecane	90	698.89	0.00057	48	1.42E-08	1.94E-11	3.50E-05	1.224063088
Cerium Oxide	n-Dodecane	90	698.89	0.00057	50	1.54E-08	1.87E-11	4.12E-05	1.328193455
Cerium Oxide	n-Dodecane	90	698.89	0.00057	52	1.66E-08	1.79E-11	4.82E-05	1.436574041
Cerium Oxide	n-Dodecane	90	698.89	0.00057	54	1.79E-08	1.73E-11	5.60E-05	1.549204846
Cerium Oxide	n-Dodecane	90	698.89	0.00057	56	1.93E-08	1.67E-11	6.48E-05	1.66608587
Cerium Oxide	n-Dodecane	90	698.89	0.00057	58	2.07E-08	1.61E-11	7.46E-05	1.787217113
Cerium Oxide	n-Dodecane	90	698.89	0.00057	60	2.21E-08	1.56E-11	8.54E-05	1.912598575
Cerium Oxide	n-Dodecane	90	698.89	0.00057	62	2.36E-08	1.51E-11	9.74E-05	2.042230256
Cerium Oxide	n-Dodecane	90	698.89	0.00057	64	2.52E-08	1.46E-11	0.000110536	2.176112156
Cerium Oxide	n-Dodecane	90	698.89	0.00057	66	2.68E-08	1.41E-11	0.000125014	2.314244276
Cerium Oxide	n-Dodecane	90	698.89	0.00057	68	2.84E-08	1.37E-11	0.00014087	2.456626614
Cerium Oxide	n-Dodecane	90	698.89	0.00057	70	3.01E-08	1.33E-11	0.000158189	2.603259171
Cerium Oxide	n-Dodecane	90	698.89	0.00057	72	3.19E-08	1.30E-11	0.000177057	2.754141948
Cerium Oxide	n-Dodecane	90	698.89	0.00057	74	3.37E-08	1.26E-11	0.000197566	2.909274943
Cerium Oxide	n-Dodecane	90	698.89	0.00057	76	3.55E-08	1.23E-11	0.000219806	3.068658158
Cerium Oxide	n-Dodecane	90	698.89	0.00057	78	3.74E-08	1.20E-11	0.000243872	3.232291591
Cerium Oxide	n-Dodecane	90	698.89	0.00057	80	3.94E-08	1.17E-11	0.000269864	3.400175244
Cerium Oxide	n-Dodecane	90	698.89	0.00057	82	4.13E-08	1.14E-11	0.000297879	3.572309116
Cerium Oxide	n-Dodecane	90	698.89	0.00057	84	4.34E-08	1.11E-11	0.000328021	3.748693207
Cerium Oxide	n-Dodecane	90	698.89	0.00057	86	4.55E-08	1.09E-11	0.000360394	3.929327516
Cerium Oxide	n-Dodecane	90	698.89	0.00057	88	4.76E-08	1.06E-11	0.000395107	4.114212045
Cerium Oxide	n-Dodecane	90	698.89	0.00057	90	4.98E-08	1.04E-11	0.000432269	4.303346793
Cerium Oxide	n-Dodecane	90	698.89	0.00057	92	5.20E-08	1.01E-11	0.000471993	4.49673176
Cerium Oxide	n-Dodecane	90	698.89	0.00057	94	5.43E-08	9.93E-12	0.000514394	4.694366946
Cerium Oxide	n-Dodecane	90	698.89	0.00057	96	5.67E-08	9.72E-12	0.000559589	4.896252352
Cerium Oxide	n-Dodecane	90	698.89	0.00057	98	5.91E-08	9.52E-12	0.000607699	5.102387976
Cerium Oxide	n-Dodecane	90	698.89	0.00057	100	6.15E-08	9.33E-12	0.000658846	5.312773819
Cerium Oxide	n-Dodecane	95	695.135	0.00054	10	6.49E-10	9.99E-11	6.50E-08	0.056112023
Cerium Oxide	n-Dodecane	95	695.135	0.00054	12	9.35E-10	8.32E-11	1.35E-07	0.080801313
Cerium Oxide	n-Dodecane	95	695.135	0.00054	14	1.27E-09	7.13E-11	2.50E-07	0.109979565
Cerium Oxide	n-Dodecane	95	695.135	0.00054	16	1.66E-09	6.24E-11	4.26E-07	0.143646778
Cerium Oxide	n-Dodecane	95	695.135	0.00054	18	2.10E-09	5.55E-11	6.83E-07	0.181802954
Cerium Oxide	n-Dodecane	95	695.135	0.00054	20	2.60E-09	4.99E-11	1.04E-06	0.224448091
Cerium Oxide	n-Dodecane	95	695.135	0.00054	22	3.14E-09	4.54E-11	1.52E-06	0.27158219
Cerium Oxide	n-Dodecane	95	695.135	0.00054	24	3.74E-09	4.16E-11	2.16E-06	0.323205251
Cerium Oxide	n-Dodecane	95	695.135	0.00054	26	4.39E-09	3.84E-11	2.97E-06	0.379317274
Cerium Oxide	n-Dodecane	95	695.135	0.00054	28	5.09E-09	3.57E-11	4.00E-06	0.439918259
Cerium Oxide	n-Dodecane	95	695.135	0.00054	30	5.85E-09	3.33E-11	5.27E-06	0.505008205
Cerium Oxide	n-Dodecane	95	695.135	0.00054	32	6.65E-09	3.12E-11	6.82E-06	0.574587113
Cerium Oxide	n-Dodecane	95	695.135	0.00054	34	7.51E-09	2.94E-11	8.69E-06	0.648654984
Cerium Oxide	n-Dodecane	95	695.135	0.00054	36	8.42E-09	2.77E-11	1.09E-05	0.727211815
Cerium Oxide	n-Dodecane	95	695.135	0.00054	38	9.38E-09	2.63E-11	1.36E-05	0.810257609
Cerium Oxide	n-Dodecane	95	695.135	0.00054	40	1.04E-08	2.50E-11	1.66E-05	0.897792365
Cerium Oxide	n-Dodecane	95	695.135	0.00054	42	1.15E-08	2.38E-11	2.02E-05	0.989816082
Cerium Oxide	n-Dodecane	95	695.135	0.00054	44	1.26E-08	2.27E-11	2.44E-05	1.086328761
Cerium Oxide	n-Dodecane	95	695.135	0.00054	46	1.37E-08	2.17E-11	2.91E-05	1.187330402
Cerium Oxide	n-Dodecane	95	695.135	0.00054	48	1.50E-08	2.08E-11	3.45E-05	1.292821005
Cerium Oxide	n-Dodecane	95	695.135	0.00054	50	1.62E-08	2.00E-11	4.06E-05	1.40280057
Cerium Oxide	n-Dodecane	95	695.135	0.00054	52	1.76E-08	1.92E-11	4.75E-05	1.517269097
Cerium Oxide	n-Dodecane	95	695.135	0.00054	54	1.89E-08	1.85E-11	5.53E-05	1.636226585
Cerium Oxide	n-Dodecane	95	695.135	0.00054	56	2.04E-08	1.78E-11	6.40E-05	1.759673035
Cerium Oxide	n-Dodecane	95	695.135	0.00054	58	2.18E-08	1.72E-11	7.36E-05	1.887608447
Cerium Oxide	n-Dodecane	95	695.135	0.00054	60	2.34E-08	1.66E-11	8.43E-05	2.020032821
Cerium Oxide	n-Dodecane	95	695.135	0.00054	62	2.50E-08	1.61E-11	9.61E-05	2.156946156
Cerium Oxide	n-Dodecane	95	695.135	0.00054	64	2.66E-08	1.56E-11	0.000109099	2.298348454
Cerium Oxide	n-Dodecane	95	695.135	0.00054	66	2.83E-08	1.51E-11	0.000123389	2.444239713
Cerium Oxide	n-Dodecane	95	695.135	0.00054	68	3.00E-08	1.47E-11	0.000139038	2.594619934
Cerium Oxide	n-Dodecane	95	695.135	0.00054	70	3.18E-08	1.43E-11	0.000156132	2.749489117
Cerium Oxide	n-Dodecane	95	695.135	0.00054	72	3.37E-08	1.39E-11	0.000174755	2.908847262
Cerium Oxide	n-Dodecane	95	695.135	0.00054	74	3.56E-08	1.35E-11	0.000194996	3.072694369
Cerium Oxide	n-Dodecane	95	695.135	0.00054	76	3.75E-08	1.31E-11	0.000216947	3.241030437
Cerium Oxide	n-Dodecane	95	695.135	0.00054	78	3.95E-08	1.28E-11	0.000240701	3.413855467
Cerium Oxide	n-Dodecane	95	695.135	0.00054	80	4.16E-08	1.25E-11	0.000266354	3.591169459
Cerium Oxide	n-Dodecane	95	695.135	0.00054	82	4.37E-08	1.22E-11	0.000294005	3.772972413
Cerium Oxide	n-Dodecane	95	695.135	0.00054	84	4.58E-08	1.19E-11	0.000323755	3.959264329
Cerium Oxide	n-Dodecane	95	695.135	0.00054	86	4.80E-08	1.16E-11	0.000355707	4.150045206
Cerium Oxide	n-Dodecane	95	695.135	0.00054	88	5.03E-08	1.13E-11	0.000389969	4.345315046
Cerium Oxide	n-Dodecane	95	695.135	0.00054	90	5.26E-08	1.11E-11	0.000426647	4.545073847
Cerium Oxide	n-Dodecane	95	695.135	0.00054	92	5.50E-08	1.09E-11	0.000465854	4.74932161
Cerium Oxide	n-Dodecane	95	695.135	0.00054	94	5.74E-08	1.06E-11	0.000507704	4.958058335
Cerium Oxide	n-Dodecane	95	695.135	0.00054	96	5.99E-08	1.04E-11	0.000552311	5.171284021
Cerium Oxide	n-Dodecane	95	695.135	0.00054	98	6.24E-08	1.02E-11	0.000599796	5.38899867
Cerium Oxide	n-Dodecane	95	695.135	0.00054	100	6.49E-08	9.99E-12	0.000650278	5.61120228
Cerium Oxide	n-Dodecane	100	691.38	0.00051	10	6.88E-10	1.07E-10	6.42E-08	0.0594474
Cerium Oxide	n-Dodecane	100	691.38	0.00051	12	9.91E-10	8.93E-11	1.33E-07	0.085604256
Cerium Oxide	n-Dodecane	100	691.38	0.00051	14	1.35E-09	7.66E-11	2.47E-07	0.116516903
Cerium Oxide	n-Dodecane	100	691.38	0.00051	16	1.76E-09	6.70E-11	4.21E-07	0.152185343
Cerium Oxide	n-Dodecane	100	691.38	0.00051	18	2.23E-09	5.95E-11	6.74E-07	0.192609575
Cerium Oxide	n-Dodecane	100	691.38	0.00051	20	2.75E-09	5.36E-11	1.03E-06	0.237789599
Cerium Oxide	n-Dodecane	100	691.38	0.00051	22	3.33E-09	4.87E-11	1.50E-06	0.287725415
Cerium Oxide	n-Dodecane	100	691.38	0.00051	24	3.96E-09	4.47E-11	2.13E-06	0.342417022
Cerium Oxide	n-Dodecane	100	691.38	0.00051	26	4.65E-09	4.12E-11	2.93E-06	0.401864422
Cerium Oxide	n-Dodecane	100	691.38	0.00051	28	5.39E-09	3.83E-11	3.95E-06	0.466067614
Cerium Oxide	n-Dodecane	100	691.38	0.00051	30	6.19E-09	3.57E-11	5.20E-06	0.535026597
Cerium Oxide	n-Dodecane	100	691.38	0.00051	32	7.05E-09	3.35E-11	6.73E-06	0.608741373
Cerium Oxide	n-Dodecane	100	691.38	0.00051	34	7.95E-09	3.15E-11	8.58E-06	0.687211941
Cerium Oxide	n-Dodecane	100	691.38	0.00051	36	8.92E-09	2.98E-11	1.08E-05	0.7704383
Cerium Oxide	n-Dodecane	100	691.38	0.00051	38	9.94E-09	2.82E-11	1.34E-05	0.858420452
Cerium Oxide	n-Dodecane	100	691.38	0.00051	40	1.10E-08	2.68E-11	1.64E-05	0.951158395
Cerium Oxide	n-Dodecane	100	691.38	0.00051	42	1.21E-08	2.55E-11	2.00E-05	1.048652131
Cerium Oxide	n-Dodecane	100	691.38	0.00051	44	1.33E-08	2.44E-11	2.41E-05	1.150901659
Cerium Oxide	n-Dodecane	100	691.38	0.00051	46	1.46E-08	2.33E-11	2.87E-05	1.257906978
Cerium Oxide	n-Dodecane	100	691.38	0.00051	48	1.59E-08	2.23E-11	3.41E-05	1.369668089
Cerium Oxide	n-Dodecane	100	691.38	0.00051	50	1.72E-08	2.14E-11	4.01E-05	1.486184993
Cerium Oxide	n-Dodecane	100	691.38	0.00051	52	1.86E-08	2.06E-11	4.69E-05	1.607457688
Cerium Oxide	n-Dodecane	100	691.38	0.00051	54	2.01E-08	1.98E-11	5.46E-05	1.733486176
Cerium Oxide	n-Dodecane	100	691.38	0.00051	56	2.16E-08	1.91E-11	6.31E-05	1.864270455
Cerium Oxide	n-Dodecane	100	691.38	0.00051	58	2.31E-08	1.85E-11	7.26E-05	1.999810527
Cerium Oxide	n-Dodecane	100	691.38	0.00051	60	2.48E-08	1.79E-11	8.32E-05	2.14010639
Cerium Oxide	n-Dodecane	100	691.38	0.00051	62	2.64E-08	1.73E-11	9.49E-05	2.285158045
Cerium Oxide	n-Dodecane	100	691.38	0.00051	64	2.82E-08	1.67E-11	0.000107699	2.434965492
Cerium Oxide	n-Dodecane	100	691.38	0.00051	66	3.00E-08	1.62E-11	0.000121806	2.589528732
Cerium Oxide	n-Dodecane	100	691.38	0.00051	68	3.18E-08	1.58E-11	0.000137255	2.748847763
Cerium Oxide	n-Dodecane	100	691.38	0.00051	70	3.37E-08	1.53E-11	0.00015413	2.912922586
Cerium Oxide	n-Dodecane	100	691.38	0.00051	72	3.57E-08	1.49E-11	0.000172514	3.081753201
Cerium Oxide	n-Dodecane	100	691.38	0.00051	74	3.77E-08	1.45E-11	0.000192495	3.255339609
Cerium Oxide	n-Dodecane	100	691.38	0.00051	76	3.97E-08	1.41E-11	0.000214165	3.433681808
Cerium Oxide	n-Dodecane	100	691.38	0.00051	78	4.19E-08	1.37E-11	0.000237614	3.616779799
Cerium Oxide	n-Dodecane	100	691.38	0.00051	80	4.40E-08	1.34E-11	0.000262938	3.804633582
Cerium Oxide	n-Dodecane	100	691.38	0.00051	82	4.63E-08	1.31E-11	0.000290235	3.997243157
Cerium Oxide	n-Dodecane	100	691.38	0.00051	84	4.85E-08	1.28E-11	0.000319603	4.194608524
Cerium Oxide	n-Dodecane	100	691.38	0.00051	86	5.09E-08	1.25E-11	0.000351146	4.396729683
Cerium Oxide	n-Dodecane	100	691.38	0.00051	88	5.33E-08	1.22E-11	0.000384968	4.603606634
Cerium Oxide	n-Dodecane	100	691.38	0.00051	90	5.57E-08	1.19E-11	0.000421176	4.815239377
Cerium Oxide	n-Dodecane	100	691.38	0.00051	92	5.82E-08	1.17E-11	0.000459881	5.031627912
Cerium Oxide	n-Dodecane	100	691.38	0.00051	94	6.08E-08	1.14E-11	0.000501193	5.252772239
Cerium Oxide	n-Dodecane	100	691.38	0.00051	96	6.34E-08	1.12E-11	0.000545229	5.478672358
Cerium Oxide	n-Dodecane	100	691.38	0.00051	98	6.61E-08	1.09E-11	0.000592104	5.709328269
Cerium Oxide	n-Dodecane	100	691.38	0.00051	100	6.88E-08	1.07E-11	0.000641939	5.944739972
Aluminum Oxide	Iso-octane	20	695	0.00051	10	3.48E-10	8.42E-11	4.13E-08	0.030053224
Aluminum Oxide	Iso-octane	20	695	0.00051	12	5.01E-10	7.02E-11	8.57E-08	0.043276642
Aluminum Oxide	Iso-octane	20	695	0.00051	14	6.82E-10	6.01E-11	1.59E-07	0.058904318
Aluminum Oxide	Iso-octane	20	695	0.00051	16	8.90E-10	5.26E-11	2.71E-07	0.076936252
Aluminum Oxide	Iso-octane	20	695	0.00051	18	1.13E-09	4.68E-11	4.34E-07	0.097372444
Aluminum Oxide	Iso-octane	20	695	0.00051	20	1.39E-09	4.21E-11	6.61E-07	0.120212894
Aluminum Oxide	Iso-octane	20	695	0.00051	22	1.68E-09	3.83E-11	9.68E-07	0.145457602
Aluminum Oxide	Iso-octane	20	695	0.00051	24	2.00E-09	3.51E-11	1.37E-06	0.173106568
Aluminum Oxide	Iso-octane	20	695	0.00051	26	2.35E-09	3.24E-11	1.89E-06	0.203159791
Aluminum Oxide	Iso-octane	20	695	0.00051	28	2.73E-09	3.01E-11	2.54E-06	0.235617272
Aluminum Oxide	Iso-octane	20	695	0.00051	30	3.13E-09	2.81E-11	3.35E-06	0.270479012
Aluminum Oxide	Iso-octane	20	695	0.00051	32	3.56E-09	2.63E-11	4.33E-06	0.307745009
Aluminum Oxide	Iso-octane	20	695	0.00051	34	4.02E-09	2.48E-11	5.52E-06	0.347415264
Aluminum Oxide	Iso-octane	20	695	0.00051	36	4.51E-09	2.34E-11	6.94E-06	0.389489777
Aluminum Oxide	Iso-octane	20	695	0.00051	38	5.02E-09	2.22E-11	8.61E-06	0.433968548
Aluminum Oxide	Iso-octane	20	695	0.00051	40	5.57E-09	2.11E-11	1.06E-05	0.480851576
Aluminum Oxide	Iso-octane	20	695	0.00051	42	6.14E-09	2.00E-11	1.29E-05	0.530138863
Aluminum Oxide	Iso-octane	20	695	0.00051	44	6.73E-09	1.91E-11	1.55E-05	0.581830408
Aluminum Oxide	Iso-octane	20	695	0.00051	46	7.36E-09	1.83E-11	1.85E-05	0.63592621
Aluminum Oxide	Iso-octane	20	695	0.00051	48	8.01E-09	1.75E-11	2.19E-05	0.69242627
Aluminum Oxide	Iso-octane	20	695	0.00051	50	8.70E-09	1.68E-11	2.58E-05	0.751330588
Aluminum Oxide	Iso-octane	20	695	0.00051	52	9.41E-09	1.62E-11	3.02E-05	0.812639164
Aluminum Oxide	Iso-octane	20	695	0.00051	54	1.01E-08	1.56E-11	3.51E-05	0.876351998
Aluminum Oxide	Iso-octane	20	695	0.00051	56	1.09E-08	1.50E-11	4.06E-05	0.94246909
Aluminum Oxide	Iso-octane	20	695	0.00051	58	1.17E-08	1.45E-11	4.67E-05	1.01099044
Aluminum Oxide	Iso-octane	20	695	0.00051	60	1.25E-08	1.40E-11	5.35E-05	1.081916047
Aluminum Oxide	Iso-octane	20	695	0.00051	62	1.34E-08	1.36E-11	6.10E-05	1.155245912
Aluminum Oxide	Iso-octane	20	695	0.00051	64	1.42E-08	1.32E-11	6.93E-05	1.230980036
Aluminum Oxide	Iso-octane	20	695	0.00051	66	1.52E-08	1.28E-11	7.84E-05	1.309118417
Aluminum Oxide	Iso-octane	20	695	0.00051	68	1.61E-08	1.24E-11	8.83E-05	1.389661056
Aluminum Oxide	Iso-octane	20	695	0.00051	70	1.70E-08	1.20E-11	9.92E-05	1.472607953
Aluminum Oxide	Iso-octane	20	695	0.00051	72	1.80E-08	1.17E-11	0.000111013	1.557959108
Aluminum Oxide	Iso-octane	20	695	0.00051	74	1.90E-08	1.14E-11	0.000123872	1.64571452
Aluminum Oxide	Iso-octane	20	695	0.00051	76	2.01E-08	1.11E-11	0.000137816	1.735874191
Aluminum Oxide	Iso-octane	20	695	0.00051	78	2.12E-08	1.08E-11	0.000152906	1.82843812
Aluminum Oxide	Iso-octane	20	695	0.00051	80	2.23E-08	1.05E-11	0.000169202	1.923406306
Aluminum Oxide	Iso-octane	20	695	0.00051	82	2.34E-08	1.03E-11	0.000186767	2.02077875
Aluminum Oxide	Iso-octane	20	695	0.00051	84	2.45E-08	1.00E-11	0.000205666	2.120555452
Aluminum Oxide	Iso-octane	20	695	0.00051	86	2.57E-08	9.79E-12	0.000225964	2.222736412
Aluminum Oxide	Iso-octane	20	695	0.00051	88	2.69E-08	9.57E-12	0.000247729	2.32732163
Aluminum Oxide	Iso-octane	20	695	0.00051	90	2.82E-08	9.36E-12	0.000271029	2.434311106
Aluminum Oxide	Iso-octane	20	695	0.00051	92	2.94E-08	9.15E-12	0.000295935	2.54370484
Aluminum Oxide	Iso-octane	20	695	0.00051	94	3.07E-08	8.96E-12	0.00032252	2.655502831
Aluminum Oxide	Iso-octane	20	695	0.00051	96	3.21E-08	8.77E-12	0.000350857	2.76970508
Aluminum Oxide	Iso-octane	20	695	0.00051	98	3.34E-08	8.59E-12	0.000381022	2.886311588
Aluminum Oxide	Iso-octane	20	695	0.00051	100	3.48E-08	8.42E-12	0.000413091	3.005322353
Aluminum Oxide	Iso-octane	25	690.92	0.00048	10	3.70E-10	9.10E-11	4.07E-08	0.031971575
Aluminum Oxide	Iso-octane	25	690.92	0.00048	12	5.33E-10	7.58E-11	8.43E-08	0.046039068
Aluminum Oxide	Iso-octane	25	690.92	0.00048	14	7.25E-10	6.50E-11	1.56E-07	0.062664287
Aluminum Oxide	Iso-octane	25	690.92	0.00048	16	9.47E-10	5.69E-11	2.67E-07	0.081847231
Aluminum Oxide	Iso-octane	25	690.92	0.00048	18	1.20E-09	5.06E-11	4.27E-07	0.103587902
Aluminum Oxide	Iso-octane	25	690.92	0.00048	20	1.48E-09	4.55E-11	6.51E-07	0.127886299
Aluminum Oxide	Iso-octane	25	690.92	0.00048	22	1.79E-09	4.14E-11	9.53E-07	0.154742422
Aluminum Oxide	Iso-octane	25	690.92	0.00048	24	2.13E-09	3.79E-11	1.35E-06	0.184156271
Aluminum Oxide	Iso-octane	25	690.92	0.00048	26	2.50E-09	3.50E-11	1.86E-06	0.216127846
Aluminum Oxide	Iso-octane	25	690.92	0.00048	28	2.90E-09	3.25E-11	2.50E-06	0.250657146
Aluminum Oxide	Iso-octane	25	690.92	0.00048	30	3.33E-09	3.03E-11	3.29E-06	0.287744173
Aluminum Oxide	Iso-octane	25	690.92	0.00048	32	3.79E-09	2.84E-11	4.26E-06	0.327388926
Aluminum Oxide	Iso-octane	25	690.92	0.00048	34	4.28E-09	2.68E-11	5.43E-06	0.369591405
Aluminum Oxide	Iso-octane	25	690.92	0.00048	36	4.80E-09	2.53E-11	6.83E-06	0.414351609
Aluminum Oxide	Iso-octane	25	690.92	0.00048	38	5.34E-09	2.39E-11	8.48E-06	0.46166954
Aluminum Oxide	Iso-octane	25	690.92	0.00048	40	5.92E-09	2.27E-11	1.04E-05	0.511545197
Aluminum Oxide	Iso-octane	25	690.92	0.00048	42	6.53E-09	2.17E-11	1.27E-05	0.563978579
Aluminum Oxide	Iso-octane	25	690.92	0.00048	44	7.16E-09	2.07E-11	1.52E-05	0.618969688
Aluminum Oxide	Iso-octane	25	690.92	0.00048	46	7.83E-09	1.98E-11	1.82E-05	0.676518523
Aluminum Oxide	Iso-octane	25	690.92	0.00048	48	8.53E-09	1.90E-11	2.16E-05	0.736625083
Aluminum Oxide	Iso-octane	25	690.92	0.00048	50	9.25E-09	1.82E-11	2.54E-05	0.79928937
Aluminum Oxide	Iso-octane	25	690.92	0.00048	52	1.00E-08	1.75E-11	2.97E-05	0.864511383
Aluminum Oxide	Iso-octane	25	690.92	0.00048	54	1.08E-08	1.69E-11	3.46E-05	0.932291121
Aluminum Oxide	Iso-octane	25	690.92	0.00048	56	1.16E-08	1.62E-11	4.00E-05	1.002628586
Aluminum Oxide	Iso-octane	25	690.92	0.00048	58	1.24E-08	1.57E-11	4.60E-05	1.075523776
Aluminum Oxide	Iso-octane	25	690.92	0.00048	60	1.33E-08	1.52E-11	5.27E-05	1.150976693
Aluminum Oxide	Iso-octane	25	690.92	0.00048	62	1.42E-08	1.47E-11	6.01E-05	1.228987335
Aluminum Oxide	Iso-octane	25	690.92	0.00048	64	1.52E-08	1.42E-11	6.82E-05	1.309555704
Aluminum Oxide	Iso-octane	25	690.92	0.00048	66	1.61E-08	1.38E-11	7.72E-05	1.392681798
Aluminum Oxide	Iso-octane	25	690.92	0.00048	68	1.71E-08	1.34E-11	8.70E-05	1.478365619
Aluminum Oxide	Iso-octane	25	690.92	0.00048	70	1.81E-08	1.30E-11	9.76E-05	1.566607165
Aluminum Oxide	Iso-octane	25	690.92	0.00048	72	1.92E-08	1.26E-11	0.000109289	1.657406438
Aluminum Oxide	Iso-octane	25	690.92	0.00048	74	2.03E-08	1.23E-11	0.000121947	1.750763436
Aluminum Oxide	Iso-octane	25	690.92	0.00048	76	2.14E-08	1.20E-11	0.000135675	1.84667816
Aluminum Oxide	Iso-octane	25	690.92	0.00048	78	2.25E-08	1.17E-11	0.00015053	1.945150611
Aluminum Oxide	Iso-octane	25	690.92	0.00048	80	2.37E-08	1.14E-11	0.000166573	2.046180787
Aluminum Oxide	Iso-octane	25	690.92	0.00048	82	2.49E-08	1.11E-11	0.000183865	2.14976869
Aluminum Oxide	Iso-octane	25	690.92	0.00048	84	2.61E-08	1.08E-11	0.00020247	2.255914318
Aluminum Oxide	Iso-octane	25	690.92	0.00048	86	2.74E-08	1.06E-11	0.000222453	2.364617672
Aluminum Oxide	Iso-octane	25	690.92	0.00048	88	2.87E-08	1.03E-11	0.000243879	2.475878753
Aluminum Oxide	Iso-octane	25	690.92	0.00048	90	3.00E-08	1.01E-11	0.000266818	2.589697559
Aluminum Oxide	Iso-octane	25	690.92	0.00048	92	3.13E-08	9.89E-12	0.000291337	2.706074091
Aluminum Oxide	Iso-octane	25	690.92	0.00048	94	3.27E-08	9.68E-12	0.000317509	2.825008349
Aluminum Oxide	Iso-octane	25	690.92	0.00048	96	3.41E-08	9.48E-12	0.000345406	2.946500334
Aluminum Oxide	Iso-octane	25	690.92	0.00048	98	3.55E-08	9.28E-12	0.000375102	3.070550044
Aluminum Oxide	Iso-octane	25	690.92	0.00048	100	3.70E-08	9.10E-12	0.000406672	3.19715748
Aluminum Oxide	Iso-octane	30	686.84	0.00045	10	3.95E-10	9.87E-11	4.00E-08	0.034145706
Aluminum Oxide	Iso-octane	30	686.84	0.00045	12	5.69E-10	8.22E-11	8.30E-08	0.049169817
Aluminum Oxide	Iso-octane	30	686.84	0.00045	14	7.75E-10	7.05E-11	1.54E-07	0.066925584
Aluminum Oxide	Iso-octane	30	686.84	0.00045	16	1.01E-09	6.17E-11	2.62E-07	0.087413008
Aluminum Oxide	Iso-octane	30	686.84	0.00045	18	1.28E-09	5.48E-11	4.20E-07	0.110632088
Aluminum Oxide	Iso-octane	30	686.84	0.00045	20	1.58E-09	4.93E-11	6.41E-07	0.136582825
Aluminum Oxide	Iso-octane	30	686.84	0.00045	22	1.91E-09	4.49E-11	9.38E-07	0.165265218
Aluminum Oxide	Iso-octane	30	686.84	0.00045	24	2.28E-09	4.11E-11	1.33E-06	0.196679268
Aluminum Oxide	Iso-octane	30	686.84	0.00045	26	2.67E-09	3.80E-11	1.83E-06	0.230824974
Aluminum Oxide	Iso-octane	30	686.84	0.00045	28	3.10E-09	3.52E-11	2.46E-06	0.267702337
Aluminum Oxide	Iso-octane	30	686.84	0.00045	30	3.56E-09	3.29E-11	3.24E-06	0.307311356
Aluminum Oxide	Iso-octane	30	686.84	0.00045	32	4.05E-09	3.08E-11	4.20E-06	0.349652032
Aluminum Oxide	Iso-octane	30	686.84	0.00045	34	4.57E-09	2.90E-11	5.35E-06	0.394724364
Aluminum Oxide	Iso-octane	30	686.84	0.00045	36	5.12E-09	2.74E-11	6.73E-06	0.442528353
Aluminum Oxide	Iso-octane	30	686.84	0.00045	38	5.71E-09	2.60E-11	8.35E-06	0.493063998
Aluminum Oxide	Iso-octane	30	686.84	0.00045	40	6.32E-09	2.47E-11	1.03E-05	0.5463313
Aluminum Oxide	Iso-octane	30	686.84	0.00045	42	6.97E-09	2.35E-11	1.25E-05	0.602330258
Aluminum Oxide	Iso-octane	30	686.84	0.00045	44	7.65E-09	2.24E-11	1.50E-05	0.661060873
Aluminum Oxide	Iso-octane	30	686.84	0.00045	46	8.36E-09	2.15E-11	1.79E-05	0.722523144
Aluminum Oxide	Iso-octane	30	686.84	0.00045	48	9.11E-09	2.06E-11	2.13E-05	0.786717072
Aluminum Oxide	Iso-octane	30	686.84	0.00045	50	9.88E-09	1.97E-11	2.50E-05	0.853642656
Aluminum Oxide	Iso-octane	30	686.84	0.00045	52	1.07E-08	1.90E-11	2.93E-05	0.923299897
Aluminum Oxide	Iso-octane	30	686.84	0.00045	54	1.15E-08	1.83E-11	3.41E-05	0.995688794
Aluminum Oxide	Iso-octane	30	686.84	0.00045	56	1.24E-08	1.76E-11	3.94E-05	1.070809348
Aluminum Oxide	Iso-octane	30	686.84	0.00045	58	1.33E-08	1.70E-11	4.53E-05	1.148661558
Aluminum Oxide	Iso-octane	30	686.84	0.00045	60	1.42E-08	1.64E-11	5.19E-05	1.229245425
Aluminum Oxide	Iso-octane	30	686.84	0.00045	62	1.52E-08	1.59E-11	5.92E-05	1.312560948
Aluminum Oxide	Iso-octane	30	686.84	0.00045	64	1.62E-08	1.54E-11	6.72E-05	1.398608128
Aluminum Oxide	Iso-octane	30	686.84	0.00045	66	1.72E-08	1.50E-11	7.60E-05	1.487386964
Aluminum Oxide	Iso-octane	30	686.84	0.00045	68	1.83E-08	1.45E-11	8.56E-05	1.578897457
Aluminum Oxide	Iso-octane	30	686.84	0.00045	70	1.94E-08	1.41E-11	9.62E-05	1.673139606
Aluminum Oxide	Iso-octane	30	686.84	0.00045	72	2.05E-08	1.37E-11	0.000107621	1.770113411
Aluminum Oxide	Iso-octane	30	686.84	0.00045	74	2.16E-08	1.33E-11	0.000120086	1.869818874
Aluminum Oxide	Iso-octane	30	686.84	0.00045	76	2.28E-08	1.30E-11	0.000133604	1.972255992
Aluminum Oxide	Iso-octane	30	686.84	0.00045	78	2.40E-08	1.27E-11	0.000148233	2.077424768
Aluminum Oxide	Iso-octane	30	686.84	0.00045	80	2.53E-08	1.23E-11	0.000164031	2.185325199
Aluminum Oxide	Iso-octane	30	686.84	0.00045	82	2.66E-08	1.20E-11	0.000181059	2.295957288
Aluminum Oxide	Iso-octane	30	686.84	0.00045	84	2.79E-08	1.17E-11	0.00019938	2.409321032
Aluminum Oxide	Iso-octane	30	686.84	0.00045	86	2.92E-08	1.15E-11	0.000219058	2.525416434
Aluminum Oxide	Iso-octane	30	686.84	0.00045	88	3.06E-08	1.12E-11	0.000240157	2.644243491
Aluminum Oxide	Iso-octane	30	686.84	0.00045	90	3.20E-08	1.10E-11	0.000262745	2.765802205
Aluminum Oxide	Iso-octane	30	686.84	0.00045	92	3.35E-08	1.07E-11	0.000286891	2.890092576
Aluminum Oxide	Iso-octane	30	686.84	0.00045	94	3.49E-08	1.05E-11	0.000312663	3.017114603
Aluminum Oxide	Iso-octane	30	686.84	0.00045	96	3.64E-08	1.03E-11	0.000340134	3.146868287
Aluminum Oxide	Iso-octane	30	686.84	0.00045	98	3.80E-08	1.01E-11	0.000369377	3.279353627
Aluminum Oxide	Iso-octane	30	686.84	0.00045	100	3.95E-08	9.87E-12	0.000400466	3.414570624
Aluminum Oxide	Iso-octane	35	682.68	0.000425	10	4.19E-10	1.06E-10	3.94E-08	0.036200368
Aluminum Oxide	Iso-octane	35	682.68	0.000425	12	6.03E-10	8.85E-11	8.18E-08	0.05212853
Aluminum Oxide	Iso-octane	35	682.68	0.000425	14	8.21E-10	7.59E-11	1.52E-07	0.070952721
Aluminum Oxide	Iso-octane	35	682.68	0.000425	16	1.07E-09	6.64E-11	2.59E-07	0.092672942
Aluminum Oxide	Iso-octane	35	682.68	0.000425	18	1.36E-09	5.90E-11	4.14E-07	0.117289192
Aluminum Oxide	Iso-octane	35	682.68	0.000425	20	1.68E-09	5.31E-11	6.31E-07	0.144801472
Aluminum Oxide	Iso-octane	35	682.68	0.000425	22	2.03E-09	4.83E-11	9.24E-07	0.175209781
Aluminum Oxide	Iso-octane	35	682.68	0.000425	24	2.41E-09	4.43E-11	1.31E-06	0.20851412
Aluminum Oxide	Iso-octane	35	682.68	0.000425	26	2.83E-09	4.09E-11	1.80E-06	0.244714488
Aluminum Oxide	Iso-octane	35	682.68	0.000425	28	3.28E-09	3.79E-11	2.42E-06	0.283810885
Aluminum Oxide	Iso-octane	35	682.68	0.000425	30	3.77E-09	3.54E-11	3.20E-06	0.325803312
Aluminum Oxide	Iso-octane	35	682.68	0.000425	32	4.29E-09	3.32E-11	4.14E-06	0.370691769
Aluminum Oxide	Iso-octane	35	682.68	0.000425	34	4.84E-09	3.12E-11	5.27E-06	0.418476255
Aluminum Oxide	Iso-octane	35	682.68	0.000425	36	5.43E-09	2.95E-11	6.63E-06	0.46915677
Aluminum Oxide	Iso-octane	35	682.68	0.000425	38	6.05E-09	2.80E-11	8.23E-06	0.522733314
Aluminum Oxide	Iso-octane	35	682.68	0.000425	40	6.70E-09	2.66E-11	1.01E-05	0.579205889
Aluminum Oxide	Iso-octane	35	682.68	0.000425	42	7.39E-09	2.53E-11	1.23E-05	0.638574492
Aluminum Oxide	Iso-octane	35	682.68	0.000425	44	8.11E-09	2.41E-11	1.48E-05	0.700839125
Aluminum Oxide	Iso-octane	35	682.68	0.000425	46	8.87E-09	2.31E-11	1.77E-05	0.765999788
Aluminum Oxide	Iso-octane	35	682.68	0.000425	48	9.65E-09	2.21E-11	2.09E-05	0.83405648
Aluminum Oxide	Iso-octane	35	682.68	0.000425	50	1.05E-08	2.12E-11	2.47E-05	0.905009201
Aluminum Oxide	Iso-octane	35	682.68	0.000425	52	1.13E-08	2.04E-11	2.88E-05	0.978857952
Aluminum Oxide	Iso-octane	35	682.68	0.000425	54	1.22E-08	1.97E-11	3.35E-05	1.055602732
Aluminum Oxide	Iso-octane	35	682.68	0.000425	56	1.31E-08	1.90E-11	3.88E-05	1.135243542
Aluminum Oxide	Iso-octane	35	682.68	0.000425	58	1.41E-08	1.83E-11	4.46E-05	1.217780381
Aluminum Oxide	Iso-octane	35	682.68	0.000425	60	1.51E-08	1.77E-11	5.11E-05	1.303213249
Aluminum Oxide	Iso-octane	35	682.68	0.000425	62	1.61E-08	1.71E-11	5.83E-05	1.391542147
Aluminum Oxide	Iso-octane	35	682.68	0.000425	64	1.72E-08	1.66E-11	6.62E-05	1.482767075
Aluminum Oxide	Iso-octane	35	682.68	0.000425	66	1.83E-08	1.61E-11	7.48E-05	1.576888032
Aluminum Oxide	Iso-octane	35	682.68	0.000425	68	1.94E-08	1.56E-11	8.43E-05	1.673905018
Aluminum Oxide	Iso-octane	35	682.68	0.000425	70	2.05E-08	1.52E-11	9.47E-05	1.773818034
Aluminum Oxide	Iso-octane	35	682.68	0.000425	72	2.17E-08	1.48E-11	0.000106009	1.876627079
Aluminum Oxide	Iso-octane	35	682.68	0.000425	74	2.29E-08	1.44E-11	0.000118288	1.982332154
Aluminum Oxide	Iso-octane	35	682.68	0.000425	76	2.42E-08	1.40E-11	0.000131604	2.090933258
Aluminum Oxide	Iso-octane	35	682.68	0.000425	78	2.55E-08	1.36E-11	0.000146013	2.202430391
Aluminum Oxide	Iso-octane	35	682.68	0.000425	80	2.68E-08	1.33E-11	0.000161575	2.316823554
Aluminum Oxide	Iso-octane	35	682.68	0.000425	82	2.82E-08	1.30E-11	0.000178348	2.434112747
Aluminum Oxide	Iso-octane	35	682.68	0.000425	84	2.96E-08	1.26E-11	0.000196395	2.554297969
Aluminum Oxide	Iso-octane	35	682.68	0.000425	86	3.10E-08	1.24E-11	0.000215778	2.67737922
Aluminum Oxide	Iso-octane	35	682.68	0.000425	88	3.24E-08	1.21E-11	0.000236562	2.803356501
Aluminum Oxide	Iso-octane	35	682.68	0.000425	90	3.39E-08	1.18E-11	0.000258812	2.932229811
Aluminum Oxide	Iso-octane	35	682.68	0.000425	92	3.55E-08	1.15E-11	0.000282595	3.063999151
Aluminum Oxide	Iso-octane	35	682.68	0.000425	94	3.70E-08	1.13E-11	0.000307982	3.19866452
Aluminum Oxide	Iso-octane	35	682.68	0.000425	96	3.86E-08	1.11E-11	0.000335042	3.336225918
Aluminum Oxide	Iso-octane	35	682.68	0.000425	98	4.02E-08	1.08E-11	0.000363846	3.476683346
Aluminum Oxide	Iso-octane	35	682.68	0.000425	100	4.19E-08	1.06E-11	0.00039447	3.620036804
Aluminum Oxide	Iso-octane	40	678.52	0.0004	10	4.46E-10	1.15E-10	3.89E-08	0.038511863
Aluminum Oxide	Iso-octane	40	678.52	0.0004	12	6.42E-10	9.56E-11	8.06E-08	0.055457082
Aluminum Oxide	Iso-octane	40	678.52	0.0004	14	8.74E-10	8.19E-11	1.49E-07	0.075483251
Aluminum Oxide	Iso-octane	40	678.52	0.0004	16	1.14E-09	7.17E-11	2.55E-07	0.098590368
Aluminum Oxide	Iso-octane	40	678.52	0.0004	18	1.44E-09	6.37E-11	4.08E-07	0.124778435
Aluminum Oxide	Iso-octane	40	678.52	0.0004	20	1.78E-09	5.73E-11	6.22E-07	0.15404745
Aluminum Oxide	Iso-octane	40	678.52	0.0004	22	2.16E-09	5.21E-11	9.10E-07	0.186397415
Aluminum Oxide	Iso-octane	40	678.52	0.0004	24	2.57E-09	4.78E-11	1.29E-06	0.221828328
Aluminum Oxide	Iso-octane	40	678.52	0.0004	26	3.01E-09	4.41E-11	1.78E-06	0.260340191
Aluminum Oxide	Iso-octane	40	678.52	0.0004	28	3.49E-09	4.10E-11	2.39E-06	0.301933002
Aluminum Oxide	Iso-octane	40	678.52	0.0004	30	4.01E-09	3.82E-11	3.15E-06	0.346606763
Aluminum Oxide	Iso-octane	40	678.52	0.0004	32	4.56E-09	3.58E-11	4.08E-06	0.394361473
Aluminum Oxide	Iso-octane	40	678.52	0.0004	34	5.15E-09	3.37E-11	5.19E-06	0.445197131
Aluminum Oxide	Iso-octane	40	678.52	0.0004	36	5.78E-09	3.19E-11	6.53E-06	0.499113739
Aluminum Oxide	Iso-octane	40	678.52	0.0004	38	6.44E-09	3.02E-11	8.10E-06	0.556111295
Aluminum Oxide	Iso-octane	40	678.52	0.0004	40	7.13E-09	2.87E-11	9.95E-06	0.616189801
Aluminum Oxide	Iso-octane	40	678.52	0.0004	42	7.86E-09	2.73E-11	1.21E-05	0.679349256
Aluminum Oxide	Iso-octane	40	678.52	0.0004	44	8.63E-09	2.61E-11	1.46E-05	0.745589659
Aluminum Oxide	Iso-octane	40	678.52	0.0004	46	9.43E-09	2.49E-11	1.74E-05	0.814911012
Aluminum Oxide	Iso-octane	40	678.52	0.0004	48	1.03E-08	2.39E-11	2.06E-05	0.887313313
Aluminum Oxide	Iso-octane	40	678.52	0.0004	50	1.11E-08	2.29E-11	2.43E-05	0.962796564
Aluminum Oxide	Iso-octane	40	678.52	0.0004	52	1.21E-08	2.21E-11	2.84E-05	1.041360764
Aluminum Oxide	Iso-octane	40	678.52	0.0004	54	1.30E-08	2.12E-11	3.30E-05	1.123005912
Aluminum Oxide	Iso-octane	40	678.52	0.0004	56	1.40E-08	2.05E-11	3.82E-05	1.20773201
Aluminum Oxide	Iso-octane	40	678.52	0.0004	58	1.50E-08	1.98E-11	4.40E-05	1.295539057
Aluminum Oxide	Iso-octane	40	678.52	0.0004	60	1.60E-08	1.91E-11	5.04E-05	1.386427052
Aluminum Oxide	Iso-octane	40	678.52	0.0004	62	1.71E-08	1.85E-11	5.74E-05	1.480395997
Aluminum Oxide	Iso-octane	40	678.52	0.0004	64	1.83E-08	1.79E-11	6.52E-05	1.57744589
Aluminum Oxide	Iso-octane	40	678.52	0.0004	66	1.94E-08	1.74E-11	7.37E-05	1.677576733
Aluminum Oxide	Iso-octane	40	678.52	0.0004	68	2.06E-08	1.69E-11	8.31E-05	1.780788525
Aluminum Oxide	Iso-octane	40	678.52	0.0004	70	2.18E-08	1.64E-11	9.33E-05	1.887081265
Aluminum Oxide	Iso-octane	40	678.52	0.0004	72	2.31E-08	1.59E-11	0.000104449	1.996454955
Aluminum Oxide	Iso-octane	40	678.52	0.0004	74	2.44E-08	1.55E-11	0.000116548	2.108909594
Aluminum Oxide	Iso-octane	40	678.52	0.0004	76	2.57E-08	1.51E-11	0.000129667	2.224445181
Aluminum Oxide	Iso-octane	40	678.52	0.0004	78	2.71E-08	1.47E-11	0.000143865	2.343061718
Aluminum Oxide	Iso-octane	40	678.52	0.0004	80	2.85E-08	1.43E-11	0.000159197	2.464759204
Aluminum Oxide	Iso-octane	40	678.52	0.0004	82	3.00E-08	1.40E-11	0.000175724	2.589537639
Aluminum Oxide	Iso-octane	40	678.52	0.0004	84	3.15E-08	1.37E-11	0.000193506	2.717397022
Aluminum Oxide	Iso-octane	40	678.52	0.0004	86	3.30E-08	1.33E-11	0.000212603	2.848337355
Aluminum Oxide	Iso-octane	40	678.52	0.0004	88	3.45E-08	1.30E-11	0.000233081	2.982358637
Aluminum Oxide	Iso-octane	40	678.52	0.0004	90	3.61E-08	1.27E-11	0.000255004	3.119460867
Aluminum Oxide	Iso-octane	40	678.52	0.0004	92	3.77E-08	1.25E-11	0.000278437	3.259644047
Aluminum Oxide	Iso-octane	40	678.52	0.0004	94	3.94E-08	1.22E-11	0.00030345	3.402908176
Aluminum Oxide	Iso-octane	40	678.52	0.0004	96	4.11E-08	1.19E-11	0.000330112	3.549253254
Aluminum Oxide	Iso-octane	40	678.52	0.0004	98	4.28E-08	1.17E-11	0.000358493	3.69867928
Aluminum Oxide	Iso-octane	40	678.52	0.0004	100	4.46E-08	1.15E-11	0.000388666	3.851186256
Aluminum Oxide	Iso-octane	45	674.28	0.00038	10	4.70E-10	1.23E-10	3.83E-08	0.040591343
Aluminum Oxide	Iso-octane	45	674.28	0.00038	12	6.77E-10	1.02E-10	7.94E-08	0.058451534
Aluminum Oxide	Iso-octane	45	674.28	0.00038	14	9.21E-10	8.76E-11	1.47E-07	0.079559032
Aluminum Oxide	Iso-octane	45	674.28	0.00038	16	1.20E-09	7.67E-11	2.51E-07	0.103913838
Aluminum Oxide	Iso-octane	45	674.28	0.00038	18	1.52E-09	6.81E-11	4.02E-07	0.131515951
Aluminum Oxide	Iso-octane	45	674.28	0.00038	20	1.88E-09	6.13E-11	6.13E-07	0.162365372
Aluminum Oxide	Iso-octane	45	674.28	0.00038	22	2.27E-09	5.57E-11	8.97E-07	0.1964621
Aluminum Oxide	Iso-octane	45	674.28	0.00038	24	2.71E-09	5.11E-11	1.27E-06	0.233806136
Aluminum Oxide	Iso-octane	45	674.28	0.00038	26	3.18E-09	4.72E-11	1.75E-06	0.274397479
Aluminum Oxide	Iso-octane	45	674.28	0.00038	28	3.68E-09	4.38E-11	2.35E-06	0.318236129
Aluminum Oxide	Iso-octane	45	674.28	0.00038	30	4.23E-09	4.09E-11	3.10E-06	0.365322087
Aluminum Oxide	Iso-octane	45	674.28	0.00038	32	4.81E-09	3.83E-11	4.02E-06	0.415655352
Aluminum Oxide	Iso-octane	45	674.28	0.00038	34	5.43E-09	3.61E-11	5.12E-06	0.469235925
Aluminum Oxide	Iso-octane	45	674.28	0.00038	36	6.09E-09	3.41E-11	6.43E-06	0.526063805
Aluminum Oxide	Iso-octane	45	674.28	0.00038	38	6.78E-09	3.23E-11	7.99E-06	0.586138993
Aluminum Oxide	Iso-octane	45	674.28	0.00038	40	7.52E-09	3.07E-11	9.81E-06	0.649461488
Aluminum Oxide	Iso-octane	45	674.28	0.00038	42	8.29E-09	2.92E-11	1.19E-05	0.71603129
Aluminum Oxide	Iso-octane	45	674.28	0.00038	44	9.10E-09	2.79E-11	1.44E-05	0.7858484
Aluminum Oxide	Iso-octane	45	674.28	0.00038	46	9.94E-09	2.67E-11	1.72E-05	0.858912818
Aluminum Oxide	Iso-octane	45	674.28	0.00038	48	1.08E-08	2.56E-11	2.03E-05	0.935224542
Aluminum Oxide	Iso-octane	45	674.28	0.00038	50	1.17E-08	2.45E-11	2.39E-05	1.014783575
Aluminum Oxide	Iso-octane	45	674.28	0.00038	52	1.27E-08	2.36E-11	2.80E-05	1.097589914
Aluminum Oxide	Iso-octane	45	674.28	0.00038	54	1.37E-08	2.27E-11	3.26E-05	1.183643562
Aluminum Oxide	Iso-octane	45	674.28	0.00038	56	1.47E-08	2.19E-11	3.77E-05	1.272944516
Aluminum Oxide	Iso-octane	45	674.28	0.00038	58	1.58E-08	2.11E-11	4.33E-05	1.365492778
Aluminum Oxide	Iso-octane	45	674.28	0.00038	60	1.69E-08	2.04E-11	4.96E-05	1.461288348
Aluminum Oxide	Iso-octane	45	674.28	0.00038	62	1.81E-08	1.98E-11	5.66E-05	1.560331225
Aluminum Oxide	Iso-octane	45	674.28	0.00038	64	1.92E-08	1.92E-11	6.43E-05	1.662621409
Aluminum Oxide	Iso-octane	45	674.28	0.00038	66	2.05E-08	1.86E-11	7.27E-05	1.768158901
Aluminum Oxide	Iso-octane	45	674.28	0.00038	68	2.17E-08	1.80E-11	8.19E-05	1.8769437
Aluminum Oxide	Iso-octane	45	674.28	0.00038	70	2.30E-08	1.75E-11	9.20E-05	1.988975806
Aluminum Oxide	Iso-octane	45	674.28	0.00038	72	2.44E-08	1.70E-11	0.000102941	2.104255221
Aluminum Oxide	Iso-octane	45	674.28	0.00038	74	2.57E-08	1.66E-11	0.000114865	2.222781942
Aluminum Oxide	Iso-octane	45	674.28	0.00038	76	2.71E-08	1.61E-11	0.000127795	2.344555971
Aluminum Oxide	Iso-octane	45	674.28	0.00038	78	2.86E-08	1.57E-11	0.000141787	2.469577307
Aluminum Oxide	Iso-octane	45	674.28	0.00038	80	3.01E-08	1.53E-11	0.000156899	2.597845951
Aluminum Oxide	Iso-octane	45	674.28	0.00038	82	3.16E-08	1.50E-11	0.000173187	2.729361903
Aluminum Oxide	Iso-octane	45	674.28	0.00038	84	3.31E-08	1.46E-11	0.000190711	2.864125161
Aluminum Oxide	Iso-octane	45	674.28	0.00038	86	3.47E-08	1.43E-11	0.000209533	3.002135728
Aluminum Oxide	Iso-octane	45	674.28	0.00038	88	3.64E-08	1.39E-11	0.000229715	3.143393601
Aluminum Oxide	Iso-octane	45	674.28	0.00038	90	3.81E-08	1.36E-11	0.000251321	3.287898782
Aluminum Oxide	Iso-octane	45	674.28	0.00038	92	3.98E-08	1.33E-11	0.000274417	3.435651271
Aluminum Oxide	Iso-octane	45	674.28	0.00038	94	4.15E-08	1.30E-11	0.000299068	3.586651067
Aluminum Oxide	Iso-octane	45	674.28	0.00038	96	4.33E-08	1.28E-11	0.000325345	3.74089817
Aluminum Oxide	Iso-octane	45	674.28	0.00038	98	4.51E-08	1.25E-11	0.000353316	3.898392581
Aluminum Oxide	Iso-octane	45	674.28	0.00038	100	4.70E-08	1.23E-11	0.000383053	4.059134299
Aluminum Oxide	Iso-octane	50	670.04	0.00036	10	4.97E-10	1.31E-10	3.78E-08	0.042901877
Aluminum Oxide	Iso-octane	50	670.04	0.00036	12	7.15E-10	1.10E-10	7.83E-08	0.061778703
Aluminum Oxide	Iso-octane	50	670.04	0.00036	14	9.73E-10	9.39E-11	1.45E-07	0.084087679
Aluminum Oxide	Iso-octane	50	670.04	0.00036	16	1.27E-09	8.22E-11	2.47E-07	0.109828805
Aluminum Oxide	Iso-octane	50	670.04	0.00036	18	1.61E-09	7.31E-11	3.96E-07	0.139002081
Aluminum Oxide	Iso-octane	50	670.04	0.00036	20	1.99E-09	6.57E-11	6.04E-07	0.171607507
Aluminum Oxide	Iso-octane	50	670.04	0.00036	22	2.40E-09	5.98E-11	8.85E-07	0.207645084
Aluminum Oxide	Iso-octane	50	670.04	0.00036	24	2.86E-09	5.48E-11	1.25E-06	0.24711481
Aluminum Oxide	Iso-octane	50	670.04	0.00036	26	3.36E-09	5.06E-11	1.73E-06	0.290016687
Aluminum Oxide	Iso-octane	50	670.04	0.00036	28	3.89E-09	4.70E-11	2.32E-06	0.336350714
Aluminum Oxide	Iso-octane	50	670.04	0.00036	30	4.47E-09	4.38E-11	3.06E-06	0.386116891
Aluminum Oxide	Iso-octane	50	670.04	0.00036	32	5.08E-09	4.11E-11	3.96E-06	0.439315218
Aluminum Oxide	Iso-octane	50	670.04	0.00036	34	5.74E-09	3.87E-11	5.05E-06	0.495945696
Aluminum Oxide	Iso-octane	50	670.04	0.00036	36	6.44E-09	3.65E-11	6.34E-06	0.556008323
Aluminum Oxide	Iso-octane	50	670.04	0.00036	38	7.17E-09	3.46E-11	7.87E-06	0.619503101
Aluminum Oxide	Iso-octane	50	670.04	0.00036	40	7.94E-09	3.29E-11	9.67E-06	0.686430029
Aluminum Oxide	Iso-octane	50	670.04	0.00036	42	8.76E-09	3.13E-11	1.18E-05	0.756789107
Aluminum Oxide	Iso-octane	50	670.04	0.00036	44	9.61E-09	2.99E-11	1.42E-05	0.830580335
Aluminum Oxide	Iso-octane	50	670.04	0.00036	46	1.05E-08	2.86E-11	1.69E-05	0.907803713
Aluminum Oxide	Iso-octane	50	670.04	0.00036	48	1.14E-08	2.74E-11	2.00E-05	0.988459241
Aluminum Oxide	Iso-octane	50	670.04	0.00036	50	1.24E-08	2.63E-11	2.36E-05	1.07254692
Aluminum Oxide	Iso-octane	50	670.04	0.00036	52	1.34E-08	2.53E-11	2.76E-05	1.160066749
Aluminum Oxide	Iso-octane	50	670.04	0.00036	54	1.45E-08	2.44E-11	3.21E-05	1.251018727
Aluminum Oxide	Iso-octane	50	670.04	0.00036	56	1.56E-08	2.35E-11	3.71E-05	1.345402856
Aluminum Oxide	Iso-octane	50	670.04	0.00036	58	1.67E-08	2.27E-11	4.27E-05	1.443219136
Aluminum Oxide	Iso-octane	50	670.04	0.00036	60	1.79E-08	2.19E-11	4.89E-05	1.544467565
Aluminum Oxide	Iso-octane	50	670.04	0.00036	62	1.91E-08	2.12E-11	5.58E-05	1.649148144
Aluminum Oxide	Iso-octane	50	670.04	0.00036	64	2.03E-08	2.05E-11	6.34E-05	1.757260874
Aluminum Oxide	Iso-octane	50	670.04	0.00036	66	2.16E-08	1.99E-11	7.17E-05	1.868805753
Aluminum Oxide	Iso-octane	50	670.04	0.00036	68	2.30E-08	1.93E-11	8.07E-05	1.983782783
Aluminum Oxide	Iso-octane	50	670.04	0.00036	70	2.43E-08	1.88E-11	9.07E-05	2.102191963
Aluminum Oxide	Iso-octane	50	670.04	0.00036	72	2.57E-08	1.83E-11	0.00010148	2.224033293
Aluminum Oxide	Iso-octane	50	670.04	0.00036	74	2.72E-08	1.78E-11	0.000113234	2.349306774
Aluminum Oxide	Iso-octane	50	670.04	0.00036	76	2.87E-08	1.73E-11	0.00012598	2.478012404
Aluminum Oxide	Iso-octane	50	670.04	0.00036	78	3.02E-08	1.69E-11	0.000139774	2.610150185
Aluminum Oxide	Iso-octane	50	670.04	0.00036	80	3.18E-08	1.64E-11	0.000154671	2.745720115
Aluminum Oxide	Iso-octane	50	670.04	0.00036	82	3.34E-08	1.60E-11	0.000170728	2.884722196
Aluminum Oxide	Iso-octane	50	670.04	0.00036	84	3.50E-08	1.57E-11	0.000188003	3.027156427
Aluminum Oxide	Iso-octane	50	670.04	0.00036	86	3.67E-08	1.53E-11	0.000206558	3.173022808
Aluminum Oxide	Iso-octane	50	670.04	0.00036	88	3.85E-08	1.49E-11	0.000226454	3.322321339
Aluminum Oxide	Iso-octane	50	670.04	0.00036	90	4.02E-08	1.46E-11	0.000247753	3.475052021
Aluminum Oxide	Iso-octane	50	670.04	0.00036	92	4.20E-08	1.43E-11	0.00027052	3.631214852
Aluminum Oxide	Iso-octane	50	670.04	0.00036	94	4.39E-08	1.40E-11	0.000294822	3.790809834
Aluminum Oxide	Iso-octane	50	670.04	0.00036	96	4.58E-08	1.37E-11	0.000320726	3.953836966
Aluminum Oxide	Iso-octane	50	670.04	0.00036	98	4.77E-08	1.34E-11	0.0003483	4.120296248
Aluminum Oxide	Iso-octane	50	670.04	0.00036	100	4.97E-08	1.31E-11	0.000377615	4.29018768
Aluminum Oxide	Iso-octane	55	665.705	0.00034	10	5.26E-10	1.41E-10	3.72E-08	0.045485554
Aluminum Oxide	Iso-octane	55	665.705	0.00034	12	7.58E-10	1.18E-10	7.72E-08	0.065499197
Aluminum Oxide	Iso-octane	55	665.705	0.00034	14	1.03E-09	1.01E-10	1.43E-07	0.089151685
Aluminum Oxide	Iso-octane	55	665.705	0.00034	16	1.35E-09	8.84E-11	2.44E-07	0.116443018
Aluminum Oxide	Iso-octane	55	665.705	0.00034	18	1.71E-09	7.85E-11	3.91E-07	0.147373194
Aluminum Oxide	Iso-octane	55	665.705	0.00034	20	2.11E-09	7.07E-11	5.96E-07	0.181942215
Aluminum Oxide	Iso-octane	55	665.705	0.00034	22	2.55E-09	6.43E-11	8.72E-07	0.22015008
Aluminum Oxide	Iso-octane	55	665.705	0.00034	24	3.03E-09	5.89E-11	1.24E-06	0.26199679
Aluminum Oxide	Iso-octane	55	665.705	0.00034	26	3.56E-09	5.44E-11	1.70E-06	0.307482344
Aluminum Oxide	Iso-octane	55	665.705	0.00034	28	4.13E-09	5.05E-11	2.29E-06	0.356606742
Aluminum Oxide	Iso-octane	55	665.705	0.00034	30	4.74E-09	4.71E-11	3.02E-06	0.409369984
Aluminum Oxide	Iso-octane	55	665.705	0.00034	32	5.39E-09	4.42E-11	3.90E-06	0.465772071
Aluminum Oxide	Iso-octane	55	665.705	0.00034	34	6.09E-09	4.16E-11	4.98E-06	0.525813002
Aluminum Oxide	Iso-octane	55	665.705	0.00034	36	6.82E-09	3.93E-11	6.25E-06	0.589492777
Aluminum Oxide	Iso-octane	55	665.705	0.00034	38	7.60E-09	3.72E-11	7.76E-06	0.656811397
Aluminum Oxide	Iso-octane	55	665.705	0.00034	40	8.42E-09	3.53E-11	9.53E-06	0.727768861
Aluminum Oxide	Iso-octane	55	665.705	0.00034	42	9.29E-09	3.37E-11	1.16E-05	0.802365169
Aluminum Oxide	Iso-octane	55	665.705	0.00034	44	1.02E-08	3.21E-11	1.40E-05	0.880600322
Aluminum Oxide	Iso-octane	55	665.705	0.00034	46	1.11E-08	3.07E-11	1.67E-05	0.962474319
Aluminum Oxide	Iso-octane	55	665.705	0.00034	48	1.21E-08	2.95E-11	1.98E-05	1.04798716
Aluminum Oxide	Iso-octane	55	665.705	0.00034	50	1.32E-08	2.83E-11	2.33E-05	1.137138845
Aluminum Oxide	Iso-octane	55	665.705	0.00034	52	1.42E-08	2.72E-11	2.72E-05	1.229929375
Aluminum Oxide	Iso-octane	55	665.705	0.00034	54	1.54E-08	2.62E-11	3.17E-05	1.326358749
Aluminum Oxide	Iso-octane	55	665.705	0.00034	56	1.65E-08	2.52E-11	3.66E-05	1.426426968
Aluminum Oxide	Iso-octane	55	665.705	0.00034	58	1.77E-08	2.44E-11	4.21E-05	1.53013403
Aluminum Oxide	Iso-octane	55	665.705	0.00034	60	1.90E-08	2.36E-11	4.83E-05	1.637479937
Aluminum Oxide	Iso-octane	55	665.705	0.00034	62	2.02E-08	2.28E-11	5.50E-05	1.748464689
Aluminum Oxide	Iso-octane	55	665.705	0.00034	64	2.16E-08	2.21E-11	6.25E-05	1.863088284
Aluminum Oxide	Iso-octane	55	665.705	0.00034	66	2.29E-08	2.14E-11	7.07E-05	1.981350724
Aluminum Oxide	Iso-octane	55	665.705	0.00034	68	2.43E-08	2.08E-11	7.96E-05	2.103252008
Aluminum Oxide	Iso-octane	55	665.705	0.00034	70	2.58E-08	2.02E-11	8.94E-05	2.228792137
Aluminum Oxide	Iso-octane	55	665.705	0.00034	72	2.73E-08	1.96E-11	0.000100065	2.35797111
Aluminum Oxide	Iso-octane	55	665.705	0.00034	74	2.88E-08	1.91E-11	0.000111656	2.490788927
Aluminum Oxide	Iso-octane	55	665.705	0.00034	76	3.04E-08	1.86E-11	0.000124225	2.627245588
Aluminum Oxide	Iso-octane	55	665.705	0.00034	78	3.20E-08	1.81E-11	0.000137826	2.767341094
Aluminum Oxide	Iso-octane	55	665.705	0.00034	80	3.37E-08	1.77E-11	0.000152516	2.911075444
Aluminum Oxide	Iso-octane	55	665.705	0.00034	82	3.54E-08	1.72E-11	0.000168349	3.058448638
Aluminum Oxide	Iso-octane	55	665.705	0.00034	84	3.71E-08	1.68E-11	0.000185384	3.209460677
Aluminum Oxide	Iso-octane	55	665.705	0.00034	86	3.89E-08	1.64E-11	0.00020368	3.36411156
Aluminum Oxide	Iso-octane	55	665.705	0.00034	88	4.08E-08	1.61E-11	0.000223298	3.522401287
Aluminum Oxide	Iso-octane	55	665.705	0.00034	90	4.26E-08	1.57E-11	0.0002443	3.684329859
Aluminum Oxide	Iso-octane	55	665.705	0.00034	92	4.46E-08	1.54E-11	0.000266751	3.849897275
Aluminum Oxide	Iso-octane	55	665.705	0.00034	94	4.65E-08	1.50E-11	0.000290714	4.019103535
Aluminum Oxide	Iso-octane	55	665.705	0.00034	96	4.85E-08	1.47E-11	0.000316256	4.191948639
Aluminum Oxide	Iso-octane	55	665.705	0.00034	98	5.06E-08	1.44E-11	0.000343446	4.368432588
Aluminum Oxide	Iso-octane	55	665.705	0.00034	100	5.26E-08	1.41E-11	0.000372352	4.548555381
Aluminum Oxide	Iso-octane	60	661.37	0.00032	10	5.60E-10	1.53E-10	3.67E-08	0.04839219
Aluminum Oxide	Iso-octane	60	661.37	0.00032	12	8.07E-10	1.27E-10	7.62E-08	0.069684754
Aluminum Oxide	Iso-octane	60	661.37	0.00032	14	1.10E-09	1.09E-10	1.41E-07	0.094848693
Aluminum Oxide	Iso-octane	60	661.37	0.00032	16	1.43E-09	9.53E-11	2.41E-07	0.123884008
Aluminum Oxide	Iso-octane	60	661.37	0.00032	18	1.81E-09	8.47E-11	3.86E-07	0.156790697
Aluminum Oxide	Iso-octane	60	661.37	0.00032	20	2.24E-09	7.63E-11	5.88E-07	0.193568762
Aluminum Oxide	Iso-octane	60	661.37	0.00032	22	2.71E-09	6.93E-11	8.60E-07	0.234218202
Aluminum Oxide	Iso-octane	60	661.37	0.00032	24	3.23E-09	6.35E-11	1.22E-06	0.278739017
Aluminum Oxide	Iso-octane	60	661.37	0.00032	26	3.79E-09	5.87E-11	1.68E-06	0.327131207
Aluminum Oxide	Iso-octane	60	661.37	0.00032	28	4.39E-09	5.45E-11	2.26E-06	0.379394773
Aluminum Oxide	Iso-octane	60	661.37	0.00032	30	5.04E-09	5.08E-11	2.97E-06	0.435529714
Aluminum Oxide	Iso-octane	60	661.37	0.00032	32	5.74E-09	4.77E-11	3.85E-06	0.49553603
Aluminum Oxide	Iso-octane	60	661.37	0.00032	34	6.47E-09	4.49E-11	4.91E-06	0.559413722
Aluminum Oxide	Iso-octane	60	661.37	0.00032	36	7.26E-09	4.24E-11	6.17E-06	0.627162788
Aluminum Oxide	Iso-octane	60	661.37	0.00032	38	8.09E-09	4.01E-11	7.66E-06	0.69878323
Aluminum Oxide	Iso-octane	60	661.37	0.00032	40	8.96E-09	3.81E-11	9.40E-06	0.774275047
Aluminum Oxide	Iso-octane	60	661.37	0.00032	42	9.88E-09	3.63E-11	1.14E-05	0.85363824
Aluminum Oxide	Iso-octane	60	661.37	0.00032	44	1.08E-08	3.47E-11	1.38E-05	0.936872807
Aluminum Oxide	Iso-octane	60	661.37	0.00032	46	1.19E-08	3.32E-11	1.64E-05	1.02397875
Aluminum Oxide	Iso-octane	60	661.37	0.00032	48	1.29E-08	3.18E-11	1.95E-05	1.114956068
Aluminum Oxide	Iso-octane	60	661.37	0.00032	50	1.40E-08	3.05E-11	2.30E-05	1.209804761
Aluminum Oxide	Iso-octane	60	661.37	0.00032	52	1.51E-08	2.93E-11	2.69E-05	1.30852483
Aluminum Oxide	Iso-octane	60	661.37	0.00032	54	1.63E-08	2.82E-11	3.12E-05	1.411116274
Aluminum Oxide	Iso-octane	60	661.37	0.00032	56	1.76E-08	2.72E-11	3.61E-05	1.517579093
Aluminum Oxide	Iso-octane	60	661.37	0.00032	58	1.88E-08	2.63E-11	4.16E-05	1.627913287
Aluminum Oxide	Iso-octane	60	661.37	0.00032	60	2.02E-08	2.54E-11	4.76E-05	1.742118856
Aluminum Oxide	Iso-octane	60	661.37	0.00032	62	2.15E-08	2.46E-11	5.43E-05	1.860195801
Aluminum Oxide	Iso-octane	60	661.37	0.00032	64	2.29E-08	2.38E-11	6.16E-05	1.982144121
Aluminum Oxide	Iso-octane	60	661.37	0.00032	66	2.44E-08	2.31E-11	6.97E-05	2.107963816
Aluminum Oxide	Iso-octane	60	661.37	0.00032	68	2.59E-08	2.24E-11	7.85E-05	2.237654886
Aluminum Oxide	Iso-octane	60	661.37	0.00032	70	2.74E-08	2.18E-11	8.82E-05	2.371217332
Aluminum Oxide	Iso-octane	60	661.37	0.00032	72	2.90E-08	2.12E-11	9.87E-05	2.508651153
Aluminum Oxide	Iso-octane	60	661.37	0.00032	74	3.07E-08	2.06E-11	0.000110125	2.649956349
Aluminum Oxide	Iso-octane	60	661.37	0.00032	76	3.24E-08	2.01E-11	0.000122522	2.79513292
Aluminum Oxide	Iso-octane	60	661.37	0.00032	78	3.41E-08	1.96E-11	0.000135937	2.944180867
Aluminum Oxide	Iso-octane	60	661.37	0.00032	80	3.58E-08	1.91E-11	0.000150425	3.097100189
Aluminum Oxide	Iso-octane	60	661.37	0.00032	82	3.77E-08	1.86E-11	0.000166041	3.253890886
Aluminum Oxide	Iso-octane	60	661.37	0.00032	84	3.95E-08	1.82E-11	0.000182842	3.414552958
Aluminum Oxide	Iso-octane	60	661.37	0.00032	86	4.14E-08	1.77E-11	0.000200888	3.579086406
Aluminum Oxide	Iso-octane	60	661.37	0.00032	88	4.34E-08	1.73E-11	0.000220237	3.747491228
Aluminum Oxide	Iso-octane	60	661.37	0.00032	90	4.54E-08	1.69E-11	0.000240951	3.919767426
Aluminum Oxide	Iso-octane	60	661.37	0.00032	92	4.74E-08	1.66E-11	0.000263094	4.095915
Aluminum Oxide	Iso-octane	60	661.37	0.00032	94	4.95E-08	1.62E-11	0.000286729	4.275933948
Aluminum Oxide	Iso-octane	60	661.37	0.00032	96	5.16E-08	1.59E-11	0.000311921	4.459824272
Aluminum Oxide	Iso-octane	60	661.37	0.00032	98	5.38E-08	1.56E-11	0.000338738	4.647585971
Aluminum Oxide	Iso-octane	60	661.37	0.00032	100	5.60E-08	1.53E-11	0.000367248	4.839219045
Aluminum Oxide	Iso-octane	65	656.945	0.000305	10	5.88E-10	1.62E-10	3.62E-08	0.05084045
Aluminum Oxide	Iso-octane	65	656.945	0.000305	12	8.47E-10	1.35E-10	7.51E-08	0.073210249
Aluminum Oxide	Iso-octane	65	656.945	0.000305	14	1.15E-09	1.16E-10	1.39E-07	0.099647283
Aluminum Oxide	Iso-octane	65	656.945	0.000305	16	1.51E-09	1.02E-10	2.37E-07	0.130151553
Aluminum Oxide	Iso-octane	65	656.945	0.000305	18	1.91E-09	9.02E-11	3.80E-07	0.164723059
Aluminum Oxide	Iso-octane	65	656.945	0.000305	20	2.35E-09	8.12E-11	5.80E-07	0.203361802
Aluminum Oxide	Iso-octane	65	656.945	0.000305	22	2.85E-09	7.38E-11	8.49E-07	0.24606778
Aluminum Oxide	Iso-octane	65	656.945	0.000305	24	3.39E-09	6.77E-11	1.20E-06	0.292840995
Aluminum Oxide	Iso-octane	65	656.945	0.000305	26	3.98E-09	6.25E-11	1.66E-06	0.343681445
Aluminum Oxide	Iso-octane	65	656.945	0.000305	28	4.61E-09	5.80E-11	2.23E-06	0.398589131
Aluminum Oxide	Iso-octane	65	656.945	0.000305	30	5.30E-09	5.41E-11	2.93E-06	0.457564054
Aluminum Oxide	Iso-octane	65	656.945	0.000305	32	6.03E-09	5.08E-11	3.80E-06	0.520606212
Aluminum Oxide	Iso-octane	65	656.945	0.000305	34	6.80E-09	4.78E-11	4.84E-06	0.587715607
Aluminum Oxide	Iso-octane	65	656.945	0.000305	36	7.63E-09	4.51E-11	6.09E-06	0.658892238
Aluminum Oxide	Iso-octane	65	656.945	0.000305	38	8.50E-09	4.27E-11	7.55E-06	0.734136104
Aluminum Oxide	Iso-octane	65	656.945	0.000305	40	9.41E-09	4.06E-11	9.27E-06	0.813447207
Aluminum Oxide	Iso-octane	65	656.945	0.000305	42	1.04E-08	3.87E-11	1.13E-05	0.896825546
Aluminum Oxide	Iso-octane	65	656.945	0.000305	44	1.14E-08	3.69E-11	1.36E-05	0.984271121
Aluminum Oxide	Iso-octane	65	656.945	0.000305	46	1.25E-08	3.53E-11	1.62E-05	1.075783931
Aluminum Oxide	Iso-octane	65	656.945	0.000305	48	1.36E-08	3.38E-11	1.92E-05	1.171363978
Aluminum Oxide	Iso-octane	65	656.945	0.000305	50	1.47E-08	3.25E-11	2.26E-05	1.271011261
[truncated: 13,641 more rows]
